# Supplementary material for: 5′-Cytimidine Monophosphate Ameliorates H2O2-Induced Muscular Atrophy in C2C12 Myotubes by Activating IRS-1/Akt/S6K Pathway
Source: Antioxidants (Basel). 2024 Feb 19;13(2):249. doi: 10.3390/antiox13020249 (PMC10886096; doi:10.3390/antiox13020249)
Supplement: Supplementary file 1 [file antioxidants-13-00249-s001.zip]

Archive with 2 entries (2 files):
- Supplementary Table 1(CMP  vs Model_deg_down).xls
- Supplementary Table 2(CMP vs Model_deg_up).xls
