# Supplementary material for: 5′-Cytimidine Monophosphate Ameliorates H2O2-Induced Muscular Atrophy in C2C12 Myotubes by Activating IRS-1/Akt/S6K Pathway
Source: Antioxidants (Basel). 2024 Feb 19;13(2):249. doi: 10.3390/antiox13020249 (PMC10886096; doi:10.3390/antiox13020249)
Supplement: Supplementary file 1 [file antioxidants-13-00249-s001.zip › Supplementary Table 1(CMP vs Model_deg_down).xls]

gene_id	CMP_1	CMP_2	CMP_3	CMP_4	CMP_5	Model_1	Model_2	Model_3	Model_4	Model_5	CMP	Model	log2FoldChange	pvalue	padj	gene_name
ENSMUSG00000032758	0	0	0	0	0	14.0892864	126.3069935	75.08629594	21.47871194	4.047688653	0	48.20179528	-8.031170471	6.28E-08	3.76E-05	Kap
ENSMUSG00000027359	0	0	0	0	0	1.87857152	23.31821418	8.117437399	13.29634549	0	0	9.322113717	-5.66071407	5.44E-05	0.003074116	Slc27a2
ENSMUSG00000030945	0	0	0	0	0	0.93928576	26.23299095	6.088078049	7.159570647	1.011922163	0	8.286369515	-5.491479288	7.11E-05	0.003660311	Acsm2
ENSMUSG00000059159	32.82820566	21.11992602	27.95858974	28.36888344	21.43936982	36.63214463	46.63642836	72.04225692	61.36774841	48.57226384	26.34299494	53.05016843	-1.010285696	0.000103133	0.004817129	Gm8129
ENSMUSG00000029368	0	0	0	0	0	3.757143039	1.943184515	16.2348748	4.091183227	2.023844327	0	5.610045981	-4.925848981	0.000203575	0.007231594	Alb
ENSMUSG00000028713	0	0	0	0	0	0.93928576	14.57388386	9.132117074	2.045591614	1.011922163	0	5.540560095	-4.910480845	0.000560168	0.014903243	Cyp4b1
ENSMUSG00000021490	1.025881427	0	0	0	0.932146514	3.757143039	26.23299095	9.132117074	6.136774841	0	0.391605588	9.051805181	-4.465231092	0.000625644	0.016001823	Slc34a1
ENSMUSG00000105814	2.051762854	6.034264577	2.995563186	4.202797547	8.389318624	18.7857152	13.60229161	18.26423415	10.22795807	13.15498812	4.734741358	14.80703743	-1.634646541	0.000948892	0.021483877	Mir703
ENSMUSG00000118210	0	0	0.998521062	0	0	4.696428799	6.801145803	5.073398375	5.113979034	1.011922163	0.199704212	4.539374835	-4.046926122	0.001061999	0.02322802	Gm50394
ENSMUSG00000105779	3.077644281	3.017132289	4.99260531	3.15209816	4.660732569	9.392857598	6.801145803	14.20551545	13.29634549	19.2265211	3.780042522	12.58447709	-1.726358882	0.001319117	0.026703489	Gm6439
ENSMUSG00000028307	0	0	0	0	0	0.93928576	44.69324385	14.20551545	13.29634549	0	0	14.62687811	-6.310700512	0.002436623	0.039738177	Aldob
ENSMUSG00000059412	0	0	0	2.101398773	0	2.817857279	16.51706838	6.088078049	7.159570647	0	0.420279755	6.516514871	-3.990705643	0.003478228	0.05015302	Fxyd2
ENSMUSG00000027513	0	0	0	0	0	0.93928576	12.63069935	6.088078049	2.045591614	0	0	4.340730954	-4.55879744	0.0040522	0.055759561	1700034E13Rik
ENSMUSG00000066491	0	1.005710763	0.998521062	0	0	3.757143039	7.77273806	6.088078049	2.045591614	1.011922163	0.400846365	4.135094585	-3.336135305	0.007847362	0.083993528	Cox6c2
ENSMUSG00000020553	12.31057712	7.03997534	7.988168497	14.70979141	3.728586055	29.11785855	23.31821418	19.27891382	11.25075387	17.20267678	9.155419686	20.03368344	-1.142845049	0.008457117	0.0879092	Pctp
novel.87	1.025881427	1.005710763	0	0	0	0	1.943184515	6.088078049	8.182366454	6.07153298	0.406318438	4.4570324	-3.436530172	0.010051624	0.09754746	-
novel.249	1.025881427	1.005710763	0	1.050699387	0	10.33214336	2.914776773	3.044039025	1.022795807	6.07153298	0.616458315	4.677057588	-2.955367924	0.011049027	0.103170007	-
ENSMUSG00000107951	5.129407135	10.05710763	4.99260531	10.50699387	8.389318624	14.0892864	17.48866064	16.2348748	12.27354968	20.23844327	7.815086513	16.06496296	-1.040085663	0.011431785	0.105253021	Gm6210
ENSMUSG00000101028	6.155288562	4.022843052	1.997042124	0	2.796439541	20.66428672	8.744330318	7.102757724	8.182366454	5.059610817	2.994322656	9.950670406	-1.735276855	0.011836746	0.107067702	Gm28723
ENSMUSG00000078887	17.43998426	16.09137221	11.98225275	16.81119019	44.74303266	116.4714342	21.37502967	18.26423415	22.50150775	88.03722821	21.41356641	53.3298868	-1.31415923	0.014217473	0.120198526	Gm6710
ENSMUSG00000042106	19.49174711	24.13705831	16.97485806	22.06468712	3.728586055	49.78214527	49.55120513	30.44039025	22.50150775	21.25036543	17.27938733	34.70512277	-1.013819999	0.015565258	0.126092873	Inka1
ENSMUSG00000081355	5.129407135	5.028553814	1.997042124	2.101398773	0	9.392857598	4.857961288	9.132117074	10.22795807	9.10729947	2.851280369	8.5436387	-1.595411494	0.015747189	0.127067069	Gm15264
ENSMUSG00000047182	3.077644281	7.03997534	2.995563186	4.202797547	0.932146514	11.27142912	19.43184515	4.0587187	10.22795807	7.083455144	3.649625374	10.41468124	-1.52433961	0.01625515	0.129308984	Irs3
ENSMUSG00000118032	12.31057712	8.045686103	7.988168497	9.45629448	3.728586055	13.15000064	26.23299095	17.24955447	13.29634549	14.16691029	8.305862452	16.81916037	-1.026711667	0.016762352	0.131371211	Gm50147
ENSMUSG00000111933	6.155288562	4.022843052	8.986689559	10.50699387	7.45717211	16.90714368	16.51706838	20.2935935	13.29634549	9.10729947	7.42579743	15.2242901	-1.038865502	0.016789439	0.131473262	Gm36660
ENSMUSG00000038811	8.207051416	8.045686103	5.991126373	5.253496934	4.660732569	10.33214336	12.63069935	8.117437399	13.29634549	27.32189841	6.431618679	14.3397048	-1.157396249	0.017620587	0.135407601	Gngt2
ENSMUSG00000025479	1.025881427	2.011421526	0	1.050699387	0	1.87857152	13.60229161	6.088078049	3.06838742	1.011922163	0.817600468	5.129850152	-2.668556742	0.017901668	0.13713514	Cyp2e1
ENSMUSG00000080873	0	2.011421526	2.995563186	0	0.932146514	2.817857279	6.801145803	10.14679675	4.091183227	3.03576649	1.187826245	5.37854991	-2.167017321	0.020568667	0.149044465	Rpl30-ps3
ENSMUSG00000003477	2.051762854	2.011421526	1.997042124	1.050699387	15.84649073	9.392857598	32.0625445	52.7633431	8.182366454	0	4.591483325	20.48022233	-2.144661716	0.021429848	0.152953685	Inmt
ENSMUSG00000031881	1.025881427	0	0.998521062	0	0.932146514	0	8.744330318	5.073398375	4.091183227	3.03576649	0.591309801	4.188935682	-2.808034804	0.022984426	0.159625549	Cdh16
ENSMUSG00000081544	6.155288562	7.03997534	9.985210621	8.405595094	7.45717211	12.21071488	18.46025289	12.1761561	29.6610784	8.095377307	7.808648345	16.12071591	-1.044200591	0.023393365	0.161078041	Gm13077
ENSMUSG00000074183	2.051762854	0	3.994084248	2.101398773	4.660732569	12.21071488	1.943184515	11.16147642	6.136774841	9.10729947	2.561595689	8.111890026	-1.652447511	0.024909879	0.167842985	Gsta1
ENSMUSG00000048992	0	0	0.998521062	2.101398773	1.864293028	5.635714559	4.857961288	3.044039025	4.091183227	4.047688653	0.992842573	4.33531735	-2.121573788	0.025798791	0.171587867	Prss32
ENSMUSG00000081453	3.077644281	0	2.995563186	2.101398773	3.728586055	3.757143039	7.77273806	8.117437399	9.205162261	6.07153298	2.380638459	6.984802748	-1.542254469	0.026081309	0.172905306	Gm6767
ENSMUSG00000110340	6.155288562	5.028553814	6.989647435	5.253496934	3.728586055	11.27142912	17.48866064	14.20551545	6.136774841	9.10729947	5.43111456	11.6419359	-1.105784994	0.026257596	0.173010786	1600027J07Rik
ENSMUSG00000115779	2.051762854	4.022843052	2.995563186	5.253496934	3.728586055	8.453571838	8.744330318	3.044039025	11.25075387	13.15498812	3.610450416	8.929536636	-1.307441028	0.028503759	0.1814436	4930592A05Rik
ENSMUSG00000084235	14.36233998	18.10279373	11.98225275	19.96328835	13.05005119	30.05714431	7.77273806	41.60186667	14.31914129	67.79878495	15.4921452	32.30993506	-1.06095463	0.029097737	0.183586031	Gm15421
ENSMUSG00000086716	2.051762854	0	2.995563186	1.050699387	2.796439541	4.696428799	7.77273806	3.044039025	7.159570647	6.07153298	1.778892994	5.748861902	-1.681142451	0.030464173	0.188676408	Gm11629
ENSMUSG00000116089	6.155288562	2.011421526	0.998521062	4.202797547	1.864293028	4.696428799	6.801145803	12.1761561	7.159570647	9.10729947	3.046464345	7.988120164	-1.398678171	0.030532329	0.188909232	Gm7859
ENSMUSG00000066538	2.051762854	0	4.99260531	3.15209816	0.932146514	6.575000319	4.857961288	6.088078049	7.159570647	8.095377307	2.225722568	6.555197522	-1.566042087	0.031209503	0.190717673	Gm6254
ENSMUSG00000029054	6.155288562	2.011421526	0.998521062	3.15209816	4.660732569	3.757143039	11.65910709	11.16147642	8.182366454	8.095377307	3.395612376	8.571094063	-1.331853861	0.033341822	0.197779078	Gabrd
ENSMUSG00000052192	3.077644281	2.011421526	1.997042124	0	0.932146514	2.817857279	5.829553545	6.088078049	6.136774841	5.059610817	1.603650889	5.186374906	-1.691204223	0.035782376	0.207347688	Gm5963
ENSMUSG00000021069	5.129407135	2.011421526	6.989647435	2.101398773	4.660732569	4.696428799	8.744330318	14.20551545	12.27354968	8.095377307	4.178521488	9.603040311	-1.191806201	0.038525271	0.217284529	Pygl
ENSMUSG00000041534	1.025881427	3.017132289	1.997042124	0	0	2.817857279	6.801145803	5.073398375	5.113979034	3.03576649	1.208011168	4.568429396	-1.922728825	0.03882783	0.218177107	Rbp3
ENSMUSG00000055373	2.051762854	0	0	2.101398773	4.660732569	4.696428799	5.829553545	8.117437399	2.045591614	9.10729947	1.762778839	5.959262165	-1.740892812	0.043690832	0.23377192	Fut9
ENSMUSG00000118273	3.077644281	1.005710763	1.997042124	3.15209816	2.796439541	2.817857279	9.715922575	5.073398375	9.205162261	5.059610817	2.405786974	6.374390261	-1.404725331	0.045350251	0.238683318	Gm41819
ENSMUSG00000113651	3.077644281	1.005710763	2.995563186	2.101398773	11.18575817	5.635714559	6.801145803	3.044039025	45.0030155	5.059610817	4.073215034	13.10870514	-1.672082499	0.045880266	0.24046291	Gm4900
ENSMUSG00000063903	1.025881427	0	0	2.101398773	0	0	7.77273806	3.044039025	13.29634549	0	0.62545604	4.822624515	-2.972648853	0.046980925	0.243901795	Gm47865
