# Supplementary material for: 5′-Cytimidine Monophosphate Ameliorates H2O2-Induced Muscular Atrophy in C2C12 Myotubes by Activating IRS-1/Akt/S6K Pathway
Source: Antioxidants (Basel). 2024 Feb 19;13(2):249. doi: 10.3390/antiox13020249 (PMC10886096; doi:10.3390/antiox13020249)
Supplement: Supplementary file 1 [file antioxidants-13-00249-s001.zip › Supplementary Table 2(CMP vs Model_deg_up).xls]

## Sheet: CMP100vsModel_deg_up
gene_id	CMP_1	CMP_2	CMP_3	CMP_4	CMP_5	Model_1	Model_2	Model_3	Model_4	Model_5	CMP	Model	log2FoldChange	pvalue	padj	gene_name
ENSMUSG00000107000	70.7858	73.4169	8.98669	9.45629	11.1858	0.939286	1.94318	3.04404	1.0228	3.03577	34.7663	1.99701	4.12655	1.12538e-07	5.41184e-05	Gm43481
ENSMUSG00000030276	169.27	141.805	137.796	119.78	242.358	62.9321	44.6932	75.0863	80.8009	91.073	162.202	70.9171	1.19654	1.33979e-07	5.88665e-05	Ttll3
ENSMUSG00000109539	66.6823	81.4626	26.9601	11.5577	52.2002	7.51429	3.88637	9.13212	14.3191	4.04769	47.7726	7.77992	2.62225	3.51302e-07	0.000106761	Gm44667
ENSMUSG00000105572	84.1223	136.777	41.9379	12.6084	55.9288	13.15	9.71592	8.11744	12.2735	17.2027	66.2748	12.0919	2.45477	3.80918e-07	0.000108667	Gm43300
ENSMUSG00000105981	8.20705	18.1028	8.98669	2.1014	12.1179	0	0	0	0	0	9.90317	0	5.7653	5.5377e-07	0.000136848	2810428J06Rik
ENSMUSG00000104465	21.5435	22.1256	14.9778	7.3549	18.6429	2.81786	1.94318	2.02936	2.04559	1.01192	16.929	1.96958	3.09878	5.68262e-07	0.000136848	BC002189
ENSMUSG00000105655	20.5176	16.0914	14.9778	8.4056	11.1858	2.81786	0.971592	0	2.04559	2.02384	14.2356	1.57178	3.16914	3.03152e-06	0.000423461	Gm42659
ENSMUSG00000115624	71.8117	93.5311	34.9482	27.3182	44.743	10.3321	3.88637	24.3523	17.3875	7.08346	54.4705	12.6084	2.11505	3.16782e-06	0.000435118	Gm49204
ENSMUSG00000104443	35.9058	40.2284	11.9823	18.9126	49.4038	6.575	1.94318	9.13212	9.20516	1.01192	31.2866	5.57348	2.49331	4.00795e-06	0.000512547	4932442E05Rik
ENSMUSG00000087480	33.8541	34.1942	10.9837	14.7098	15.8465	2.81786	0.971592	8.11744	3.06839	1.01192	21.9177	3.19744	2.78268	4.08226e-06	0.000518352	Gm15910
ENSMUSG00000101609	76.9411	95.5425	48.9275	11.5577	70.8431	6.575	10.6875	21.3083	19.4331	12.1431	60.7624	14.0294	2.11951	4.69031e-06	0.000569588	Kcnq1ot1
ENSMUSG00000102780	92.3293	97.5539	10.9837	11.5577	17.7108	8.45357	2.91478	8.11744	7.15957	2.02384	46.0271	5.73384	3.00347	6.17661e-06	0.000706993	Gm38253
ENSMUSG00000090031	100.536	98.5597	24.963	29.4196	43.8109	18.7857	4.85796	24.3523	13.2963	12.1431	59.4579	14.6871	2.01752	1.34769e-05	0.00121121	4732440D04Rik
ENSMUSG00000107560	47.1905	30.1713	9.98521	7.3549	14.9143	3.75714	0.971592	4.05872	2.04559	5.05961	21.9233	3.17853	2.78693	1.54131e-05	0.00134813	Gm44199
ENSMUSG00000102302	42.0611	47.2684	13.9793	9.45629	15.8465	3.75714	0.971592	3.04404	9.20516	4.04769	25.7223	4.20513	2.61873	1.65503e-05	0.00144081	Gm38190
ENSMUSG00000107971	28.7247	19.1085	4.99261	1.0507	3.72859	0.939286	0	0	0	0	11.521	0.187857	5.40291	1.77366e-05	0.00148819	Gm44260
ENSMUSG00000100158	57.4494	58.3312	5.99113	9.45629	16.7786	7.51429	2.91478	4.05872	1.0228	0	29.6013	3.10212	3.24192	1.94745e-05	0.00158976	Gm28119
ENSMUSG00000097090	95.407	65.3712	13.9793	4.2028	27.9644	5.63571	3.88637	11.1615	5.11398	1.01192	41.3849	5.36189	2.94889	2.17311e-05	0.00172756	Gm26724
ENSMUSG00000092341	62064.8	65741.3	15702.7	8274.26	27740.7	10500.3	3870.82	8947.45	8450.34	3823.04	35904.8	7118.39	2.33455	2.36717e-05	0.00182893	Malat1
ENSMUSG00000102602	145.675	208.182	49.9261	28.3689	80.1646	17.8464	4.85796	27.3964	22.5015	11.1311	102.463	16.7467	2.61423	2.47401e-05	0.00187248	A930004J17Rik
ENSMUSG00000057666	358.033	1463.31	4465.39	4753.36	151.008	135.257	371.148	182.642	104.325	143.693	2238.22	187.413	3.578	2.48682e-05	0.00187452	Gapdh
ENSMUSG00000115276	50.2682	61.3484	22.966	9.45629	43.8109	10.3321	5.82955	9.13212	11.2508	12.1431	37.5699	9.73753	1.95054	2.56719e-05	0.00189655	9930017N22Rik
ENSMUSG00000110635	29.7506	27.1542	5.99113	1.0507	13.9822	0	0	2.02936	1.0228	0	15.5858	0.610431	4.70146	2.85026e-05	0.00202096	Gm45853
ENSMUSG00000108064	42.0611	47.2684	13.9793	5.2535	16.7786	5.63571	1.94318	6.08808	0	0	25.0682	2.7334	3.18796	2.85548e-05	0.00202096	Gm44423
ENSMUSG00000086533	31.8023	38.217	5.99113	7.3549	12.1179	4.69643	1.94318	3.04404	1.0228	2.02384	19.0967	2.54606	2.89753	3.14082e-05	0.00216506	Mypopos
ENSMUSG00000074024	49.2423	46.2627	18.9719	16.8112	34.4894	8.45357	3.88637	11.1615	13.2963	12.1431	33.1555	9.78817	1.76522	3.4141e-05	0.00229088	4632427E13Rik
ENSMUSG00000104814	75.9152	56.3198	20.9689	7.3549	29.8287	7.51429	8.74433	9.13212	11.2508	5.05961	38.0775	8.34022	2.19154	3.43805e-05	0.002291	Gm42979
ENSMUSG00000082515	8.20705	5.02855	4.99261	3.1521	5.59288	0	0	0	0	0	5.39464	0	4.88718	3.68357e-05	0.00235834	Gm12902
ENSMUSG00000104245	54.3717	83.474	16.9749	5.2535	7.45717	4.69643	5.82955	3.04404	5.11398	5.05961	33.5062	4.74872	2.81738	3.91312e-05	0.00244313	Gm38155
ENSMUSG00000105881	62.5788	77.4397	6.98965	12.6084	15.8465	13.15	1.94318	1.01468	2.04559	2.02384	35.0926	4.03546	3.10637	3.95942e-05	0.00246374	4932422M17Rik
ENSMUSG00000111793	40.0094	62.3541	23.9645	3.1521	21.4394	10.3321	3.88637	2.02936	4.09118	4.04769	30.1839	4.87735	2.62197	4.03978e-05	0.00248948	Gm47950
ENSMUSG00000108923	15.3882	21.1199	5.99113	8.4056	6.52503	1.87857	0.971592	0	0	2.02384	11.486	0.974802	3.53929	4.21521e-05	0.00257137	4933431C10Rik
ENSMUSG00000115326	156.96	140.8	46.9305	26.2675	33.5573	32.875	21.375	23.3376	15.3419	10.1192	80.9029	20.6098	1.97015	4.2196e-05	0.00257137	Gm35019
ENSMUSG00000102496	28.7247	25.1428	9.98521	3.1521	6.52503	1.87857	1.94318	2.02936	1.0228	1.01192	14.706	1.57717	3.21514	4.63133e-05	0.00275252	Gm36989
ENSMUSG00000080316	811.472	865.917	155.769	109.273	264.73	136.196	32.0625	63.9248	65.4589	37.4411	441.432	67.0168	2.71915	4.71072e-05	0.00277793	Spaca6
ENSMUSG00000103983	97.4587	60.3426	29.9556	7.3549	24.2358	13.15	3.88637	8.11744	13.2963	6.07153	43.8695	8.90434	2.29967	5.15144e-05	0.00295737	Gm20045
ENSMUSG00000104621	52.32	46.2627	13.9793	16.8112	20.5072	9.39286	1.94318	10.1468	6.13677	0	29.9761	5.52392	2.43721	5.18221e-05	0.00296585	Gm43185
ENSMUSG00000113491	63.6046	91.5197	30.9542	9.45629	25.168	11.2714	1.94318	7.10276	15.3419	10.1192	44.1405	9.15571	2.27082	5.42549e-05	0.00307412	Gm19221
ENSMUSG00000097536	53.3458	63.3598	14.9778	5.2535	30.7608	12.2107	0.971592	1.01468	6.13677	4.04769	33.5396	4.87629	2.77536	5.68665e-05	0.00318573	2610037D02Rik
ENSMUSG00000004988	8.20705	24.1371	12.9808	15.7605	25.168	6.575	0	3.04404	3.06839	4.04769	17.2507	3.34702	2.36317	5.71521e-05	0.00319126	Fxyd4
ENSMUSG00000113328	107.718	82.4683	18.9719	12.6084	23.3037	3.75714	5.82955	8.11744	21.4787	3.03577	49.014	8.44372	2.5413	5.73095e-05	0.00319126	Gm47260
ENSMUSG00000111394	1355.19	1528.68	442.345	318.362	865.964	266.757	104.932	285.125	315.021	162.919	902.108	226.951	1.99099	5.84848e-05	0.00322763	Gm49759
ENSMUSG00000108878	20.5176	16.0914	10.9837	10.507	11.1858	5.63571	0	3.04404	2.04559	2.02384	13.8571	2.54984	2.43165	6.9207e-05	0.00363543	Gm49493
ENSMUSG00000097418	72.8376	78.4454	4.99261	13.6591	40.0823	10.3321	5.82955	12.1762	4.09118	7.08346	42.0034	7.9025	2.40907	7.08649e-05	0.00366031	Mir155hg
ENSMUSG00000058498	88.2258	86.4911	27.9586	29.4196	35.4216	18.7857	11.6591	19.2789	10.228	26.31	53.5033	17.2523	1.6324	7.12388e-05	0.00366031	Rnf207
ENSMUSG00000107215	56.4235	53.3027	10.9837	4.2028	13.0501	6.575	0.971592	2.02936	5.11398	5.05961	27.5925	3.94991	2.80213	7.74839e-05	0.00390431	Gm43197
ENSMUSG00000091952	29.7506	64.3655	41.9379	19.9633	33.5573	19.725	11.6591	13.1908	12.2735	14.1669	37.9149	14.2031	1.41492	7.99889e-05	0.00399881	Gm17709
ENSMUSG00000105954	17.44	23.1313	12.9808	5.2535	13.0501	2.81786	0	1.01468	4.09118	4.04769	14.3711	2.39428	2.59222	8.56385e-05	0.00419991	Gm42793
ENSMUSG00000085687	48.2164	58.3312	10.9837	2.1014	21.4394	6.575	3.88637	2.02936	5.11398	0	28.2144	3.52094	2.99613	8.70282e-05	0.00424675	Gm16153
ENSMUSG00000061099	33.8541	40.2284	13.9793	4.2028	3.72859	2.81786	3.88637	3.04404	1.0228	1.01192	19.1986	2.3566	3.01883	9.18044e-05	0.00442657	Gapdhs
ENSMUSG00000085440	36.9317	27.1542	8.98669	3.1521	11.1858	2.81786	2.91478	3.04404	3.06839	0	17.4821	2.36901	2.88018	0.000104477	0.00485273	Sorbs2os
ENSMUSG00000111390	20.5176	22.1256	9.98521	5.2535	14.9143	5.63571	0.971592	3.04404	1.0228	2.02384	14.5593	2.5396	2.50839	0.000110351	0.00497868	Gm48796
ENSMUSG00000115518	24.6212	19.1085	8.98669	3.1521	6.52503	0	1.94318	3.04404	0	0	12.4787	0.997445	3.65008	0.000113164	0.00503215	Gm10791
ENSMUSG00000103621	17.44	15.0857	1.99704	6.3042	4.66073	0.939286	0	1.01468	0	0	9.09752	0.390793	4.48409	0.000115489	0.00508671	Gm38366
ENSMUSG00000106022	49.2423	83.474	48.9275	36.7745	86.6896	15.9679	11.6591	21.3083	39.889	31.3696	61.0216	24.0388	1.34965	0.000123435	0.00525321	Gm42929
ENSMUSG00000034616	70.7858	61.3484	45.932	36.7745	93.2147	19.725	14.5739	41.6019	29.6611	25.2981	61.6111	26.172	1.24042	0.000123463	0.00525321	Ssh3
ENSMUSG00000112288	5.12941	11.0628	3.99408	1.0507	5.59288	0	0	0	0	0	5.36598	0	4.88074	0.000128255	0.00536847	Gm47879
ENSMUSG00000103285	14.3623	5.02855	13.9793	6.3042	6.52503	1.87857	0	1.01468	1.0228	0	9.23988	0.783209	3.54586	0.000136553	0.0056316	Gm37274
ENSMUSG00000097620	17.44	17.0971	7.98817	11.5577	2.79644	0	1.94318	2.02936	1.0228	2.02384	11.3759	1.40384	3.02565	0.000137371	0.00564806	4921514A10Rik
ENSMUSG00000109279	9.23293	22.1256	4.99261	6.3042	13.0501	2.81786	1.94318	1.01468	1.0228	0	11.1411	1.3597	3.01688	0.000140405	0.00574809	Gm45220
ENSMUSG00000089886	29.7506	46.2627	8.98669	7.3549	14.9143	4.69643	0.971592	5.0734	6.13677	4.04769	21.4538	4.18518	2.3611	0.000140803	0.00575089	Gm16184
ENSMUSG00000117050	42.0611	47.2684	10.9837	9.45629	19.5751	3.75714	0	9.13212	5.11398	7.08346	25.8689	5.01734	2.37248	0.0001519	0.0061232	1700023B13Rik
ENSMUSG00000001128	135.416	109.622	103.846	49.3829	96.0111	35.6929	28.1762	56.8221	50.117	65.7749	98.8558	47.3166	1.06556	0.000153224	0.00613561	Cfp
ENSMUSG00000028255	34.88	24.1371	7.98817	1.0507	13.9822	3.75714	0	2.02936	0	2.02384	16.4076	1.56207	3.38225	0.000162445	0.00638183	Clca1
ENSMUSG00000112990	21.5435	19.1085	5.99113	5.2535	5.59288	1.87857	2.91478	0	0	1.01192	11.4979	1.16105	3.2837	0.000169665	0.00656328	Gm47372
ENSMUSG00000097472	21.5435	35.1999	21.9675	5.2535	20.5072	3.75714	3.88637	8.11744	4.09118	7.08346	20.8943	5.38712	1.96162	0.000171425	0.00657106	Gm26586
ENSMUSG00000105804	12.3106	12.0685	5.99113	0	2.79644	0	0	0	0	0	6.63333	0	5.18417	0.000183388	0.0068577	Gm43654
ENSMUSG00000085246	22.5694	23.1313	5.99113	10.507	13.0501	1.87857	2.91478	5.0734	4.09118	3.03577	15.0498	3.39874	2.153	0.00018926	0.00694992	Gm15893
ENSMUSG00000103032	48.2164	27.1542	6.98965	6.3042	10.2536	2.81786	1.94318	7.10276	2.04559	0	19.7836	2.78188	2.83067	0.00019275	0.00697019	Gm37121
ENSMUSG00000084984	21.5435	26.1485	12.9808	1.0507	9.32147	0	0	3.04404	3.06839	1.01192	14.209	1.42487	3.3389	0.000199978	0.00713507	Far1os
ENSMUSG00000078907	17.44	25.1428	17.9734	9.45629	11.1858	0.939286	0	5.0734	4.09118	7.08346	16.2396	3.43746	2.25463	0.0002122	0.00746645	Fam186b
ENSMUSG00000085396	1261.83	1420.06	458.321	407.671	569.542	378.532	200.148	312.521	320.135	241.849	823.486	290.637	1.50246	0.00021383	0.00749319	Firre
ENSMUSG00000045327	25.647	20.1142	7.98817	5.2535	7.45717	2.81786	1.94318	4.05872	1.0228	1.01192	13.292	2.1709	2.60921	0.000220136	0.00760146	6330549D23Rik
ENSMUSG00000095123	186.71	250.422	44.9334	21.014	105.333	34.7536	22.3466	23.3376	28.6383	17.2027	121.682	25.2558	2.26798	0.000224846	0.00770668	Gm21781
ENSMUSG00000105042	12.3106	10.0571	8.98669	4.2028	8.38932	0	0	0	1.0228	3.03577	8.7893	0.811712	3.4633	0.000227338	0.00774912	Gm42509
ENSMUSG00000118239	66.6823	78.4454	8.98669	10.507	27.9644	9.39286	8.74433	11.1615	10.228	2.02384	38.5172	8.31009	2.21182	0.00023472	0.00795688	Gm50107
ENSMUSG00000040840	75.9152	102.582	23.9645	10.507	25.168	18.7857	15.5455	9.13212	6.13677	2.02384	47.6274	10.3248	2.20041	0.000243681	0.00820067	4930579G18Rik
ENSMUSG00000103928	46.1647	80.4569	10.9837	9.45629	15.8465	7.51429	7.77274	10.1468	6.13677	5.05961	32.5816	7.32604	2.15206	0.000255517	0.00838595	Gm37893
ENSMUSG00000104951	4.10353	11.0628	0.998521	3.1521	5.59288	0	0	0	0	0	4.98197	0	4.77283	0.000262995	0.00851208	Gm43413
ENSMUSG00000095332	87.1999	89.5083	34.9482	40.9773	58.7252	26.3	34.0057	33.4844	27.6155	26.31	62.2718	29.5431	1.07589	0.000268225	0.00864222	Gm9821
ENSMUSG00000085028	91.3034	104.594	24.963	28.3689	44.743	23.4821	9.71592	23.3376	23.5243	22.2623	58.7945	20.4645	1.52309	0.0002698	0.00865555	Slc2a4rg-ps
ENSMUSG00000105990	18.4659	12.0685	5.99113	7.3549	14.9143	0.939286	1.94318	3.04404	3.06839	3.03577	11.759	2.40613	2.30127	0.000277285	0.00883452	Gm43307
ENSMUSG00000103629	26.6729	22.1256	4.99261	2.1014	8.38932	0	0	0	4.09118	1.01192	12.8564	1.02062	3.67889	0.000318208	0.00976908	Gm5694
ENSMUSG00000029360	18.4659	27.1542	2.99556	7.3549	13.0501	1.87857	0.971592	4.05872	2.04559	3.03577	13.8041	2.39805	2.53174	0.000325961	0.00995767	Gm9754
ENSMUSG00000114369	12.3106	20.1142	11.9823	4.2028	13.0501	0.939286	0.971592	2.02936	5.11398	3.03577	12.332	2.418	2.36687	0.000339459	0.0102853	Gm41077
ENSMUSG00000030623	36.9317	37.2113	16.9749	10.507	26.1001	2.81786	0	10.1468	12.2735	2.02384	25.545	5.45241	2.23756	0.000348539	0.0104748	Prss23os
ENSMUSG00000118004	15.3882	14.08	4.99261	1.0507	0	0	0	0	0	0	7.1023	0	5.28175	0.00034999	0.0105005	BC026513
novel.159	9.23293	14.08	8.98669	11.5577	46.6073	2.81786	0	5.0734	5.11398	4.04769	18.0929	3.41058	2.42004	0.000355271	0.0105683	-
ENSMUSG00000108498	14.3623	27.1542	14.9778	6.3042	18.6429	7.51429	4.85796	1.01468	3.06839	0	16.2883	3.29106	2.29271	0.000355573	0.0105683	Gm45026
ENSMUSG00000084592	19.4917	22.1256	7.98817	6.3042	3.72859	1.87857	1.94318	3.04404	0	2.02384	11.9277	1.77793	2.74088	0.000358846	0.0106316	Mir1898
ENSMUSG00000113665	19.4917	23.1313	8.98669	1.0507	7.45717	1.87857	0	1.01468	0	3.03577	12.0235	1.1858	3.3395	0.000360351	0.0106571	Gm47603
ENSMUSG00000100658	67.7082	80.4569	35.9468	25.2168	18.6429	25.3607	16.5171	11.1615	14.3191	5.05961	45.5943	14.4836	1.64914	0.000365948	0.0107882	F730311O21Rik
ENSMUSG00000105552	40.0094	29.1656	25.9615	16.8112	27.9644	3.75714	4.85796	15.2202	11.2508	15.1788	27.9824	10.053	1.48575	0.000375076	0.0110048	Gm19710
ENSMUSG00000110206	102.588	75.4283	42.9364	45.1801	36.3537	30.9964	32.0625	29.4257	24.5471	24.2861	60.4973	28.2636	1.09522	0.000381105	0.0110939	Flt3l
ENSMUSG00000104358	28.7247	27.1542	12.9808	0	13.9822	1.87857	0.971592	1.01468	5.11398	2.02384	16.5684	2.20053	2.91893	0.000417436	0.0119283	Gm37127
ENSMUSG00000086560	175.426	137.782	53.9201	13.6591	68.0467	38.5107	8.74433	11.1615	14.3191	14.1669	89.7668	17.3805	2.3666	0.000417487	0.0119283	Gm13372
ENSMUSG00000103558	11.2847	15.0857	5.99113	1.0507	0	0	0	0	0	0	6.68244	0	5.194	0.000419593	0.0119515	Gm38220
ENSMUSG00000110077	6.15529	25.1428	3.99408	1.0507	14.9143	0	0	2.02936	0	1.01192	10.2514	0.608256	4.09973	0.000442508	0.0124137	Gm45632
ENSMUSG00000103509	150.805	179.017	36.9453	8.4056	26.1001	19.725	5.82955	15.2202	11.2508	6.07153	80.2544	11.6194	2.78695	0.000475637	0.0132032	Gm38372
ENSMUSG00000097296	131.313	196.114	60.9098	28.3689	72.7074	46.025	39.8353	47.6899	24.5471	23.2742	97.8825	36.2743	1.43117	0.000488113	0.0135091	Gm26532
ENSMUSG00000086503	32136.8	42225.8	11197.4	8499.11	13054.7	7661.75	4009.76	9382.74	6306.56	3972.81	21422.8	6266.72	1.77336	0.000504679	0.0138641	Xist
ENSMUSG00000089736	52.32	36.2056	16.9749	6.3042	27.0322	9.39286	9.71592	6.08808	10.228	6.07153	27.7674	8.29927	1.74132	0.000532581	0.0144416	Tgfbr3l
ENSMUSG00000104548	32.8282	51.2912	6.98965	5.2535	12.1179	6.575	1.94318	3.04404	7.15957	1.01192	21.6961	3.94674	2.45623	0.000538159	0.0145332	Gm43857
ENSMUSG00000027855	62.5788	72.4112	22.966	15.7605	16.7786	13.15	3.88637	18.2642	12.2735	3.03577	38.099	10.122	1.91208	0.000557282	0.01489	Sycp1
ENSMUSG00000039431	52.32	88.5025	43.9349	18.9126	38.218	18.7857	18.4603	24.3523	17.3875	23.2742	48.3776	20.452	1.24322	0.000574904	0.0151741	Mtmr7
ENSMUSG00000113725	82.0705	94.5368	10.9837	9.45629	12.1179	12.2107	11.6591	7.10276	8.18237	1.01192	41.8331	8.03337	2.37676	0.000576098	0.0151741	Gm48358
ENSMUSG00000104897	7.18117	9.0514	4.99261	3.1521	6.52503	0	1.94318	0	0	0	6.18046	0.388637	3.93	0.000616685	0.0159265	Gm43203
ENSMUSG00000104546	38.9835	35.1999	7.98817	10.507	5.59288	6.575	1.94318	5.0734	5.11398	1.01192	19.6543	3.9435	2.31267	0.000618138	0.0159418	Gm43858
ENSMUSG00000097231	20.5176	12.0685	13.9793	8.4056	8.38932	3.75714	0.971592	6.08808	3.06839	0	12.6721	2.77704	2.18935	0.00063324	0.0161738	Gm26852
ENSMUSG00000092354	18.4659	16.0914	8.98669	2.1014	13.0501	3.75714	0.971592	0	3.06839	2.02384	11.7391	1.96419	2.57376	0.000635993	0.0162218	Gm20548
ENSMUSG00000106296	51.2941	66.3769	3.99408	7.3549	30.7608	10.3321	4.85796	6.08808	9.20516	1.01192	31.9562	6.29905	2.34075	0.000663728	0.0166768	4632404M16Rik
ENSMUSG00000107120	18.4659	19.1085	0.998521	2.1014	3.72859	1.87857	0	0	0	0	8.88058	0.375714	4.45036	0.000667133	0.0167397	Gm43059
ENSMUSG00000020072	18.4659	25.1428	15.9763	23.1154	21.4394	4.69643	9.71592	11.1615	7.15957	10.1192	20.8279	8.57052	1.28531	0.000684316	0.0170097	Pbld2
ENSMUSG00000106961	74.8893	54.3084	3.99408	6.3042	8.38932	7.51429	5.82955	7.10276	2.04559	2.02384	29.5771	4.90321	2.58794	0.000690291	0.0171124	Gm43128
ENSMUSG00000099375	58.4752	54.3084	16.9749	9.45629	17.7108	18.7857	4.85796	7.10276	4.09118	2.02384	31.3851	7.37229	2.08135	0.000701313	0.0173393	Gm28187
ENSMUSG00000044471	87.1999	48.2741	19.9704	15.7605	39.1502	13.15	15.5455	16.2349	8.18237	20.2384	42.071	14.6702	1.51991	0.000719956	0.0176939	Lncpint
ENSMUSG00000086506	26.6729	22.1256	13.9793	11.5577	6.52503	2.81786	0.971592	1.01468	7.15957	7.08346	16.1721	3.80943	2.0913	0.000745537	0.0181676	Gm15911
ENSMUSG00000104435	146.701	114.651	37.9438	32.5717	63.386	31.9357	17.4887	40.5872	34.7751	33.3934	79.0507	31.636	1.32192	0.000746808	0.0181733	Gm37422
ENSMUSG00000102411	112.847	106.605	16.9749	9.45629	22.3715	9.39286	11.6591	6.08808	3.06839	0	53.651	6.04169	3.14686	0.000750072	0.0182288	Gm36936
ENSMUSG00000106288	11.2847	24.1371	1.99704	5.2535	13.9822	1.87857	0	0	4.09118	0	11.3309	1.19395	3.25104	0.000759708	0.0184147	Gm43593
ENSMUSG00000075078	22.5694	30.1713	7.98817	10.507	18.6429	0.939286	1.94318	8.11744	8.18237	4.04769	17.9758	4.64599	1.96443	0.000779926	0.0187334	Olfr1250
ENSMUSG00000086464	13.3365	6.03426	0.998521	0	14.9143	0	0	0	1.0228	0	7.05672	0.204559	4.6998	0.000802545	0.0191093	Gm15835
ENSMUSG00000023912	324.179	355.016	111.834	106.121	139.822	121.168	95.216	84.2184	100.234	103.216	207.394	100.81	1.04021	0.000804054	0.0191093	Slc25a27
ENSMUSG00000038677	26.6729	25.1428	11.9823	9.45629	9.32147	0.939286	4.85796	8.11744	3.06839	5.05961	16.5151	4.40854	1.91122	0.000806919	0.0191339	Scube3
ENSMUSG00000085436	23.5953	26.1485	23.9645	24.1661	35.4216	13.15	13.6023	15.2202	10.228	12.1431	26.6592	12.8687	1.05317	0.000831402	0.0196391	Zfp335os
ENSMUSG00000110411	33.8541	27.1542	5.99113	3.1521	5.59288	3.75714	0.971592	2.02936	3.06839	3.03577	15.1489	2.57245	2.55561	0.000836067	0.0197117	Gm45457
ENSMUSG00000118049	46.1647	30.1713	8.98669	1.0507	6.52503	4.69643	0.971592	4.05872	1.0228	3.03577	18.5797	2.75706	2.74826	0.000852073	0.02	Gm50103
ENSMUSG00000105345	61.5529	40.2284	6.98965	4.2028	6.52503	6.575	5.82955	4.05872	1.0228	0	23.8998	3.49721	2.76329	0.000867077	0.0203008	BC030343
ENSMUSG00000114253	46.1647	33.1885	8.98669	5.2535	11.1858	5.63571	3.88637	8.11744	1.0228	4.04769	20.9558	4.542	2.20317	0.000871419	0.0203254	Gm47798
ENSMUSG00000097324	92.3293	54.3084	60.9098	32.5717	67.1145	20.6643	10.6875	40.5872	41.9346	13.155	61.4467	25.4057	1.27744	0.000887251	0.0205654	Carmn
ENSMUSG00000108526	9.23293	5.02855	4.99261	2.1014	7.45717	0.939286	0	0	0	1.01192	5.76253	0.390242	3.8302	0.000906452	0.0209005	Gm45828
ENSMUSG00000106099	114.899	158.902	14.9778	6.3042	27.0322	17.8464	8.74433	6.08808	8.18237	6.07153	64.4231	9.38655	2.77652	0.000917961	0.0210926	Gm42664
ENSMUSG00000074415	1594.22	1747.93	350.481	280.537	449.295	351.293	224.438	266.861	228.083	151.788	884.491	244.493	1.85495	0.000934328	0.0212893	Mir100hg
ENSMUSG00000030303	30.7764	39.2227	15.9763	10.507	17.7108	6.575	0.971592	9.13212	11.2508	7.08346	22.8387	7.00258	1.71064	0.000938083	0.0213173	Far2
novel.168	1448.54	1622.21	391.42	327.818	640.385	420.8	263.302	322.668	280.246	185.182	886.076	294.439	1.58935	0.0009407	0.0213505	-
ENSMUSG00000104156	52.32	53.3027	8.98669	0	13.9822	6.575	0	4.05872	4.09118	2.02384	25.7183	3.34975	2.9383	0.000950317	0.0214899	Gm38102
ENSMUSG00000089636	33.8541	19.1085	6.98965	6.3042	13.9822	4.69643	0	1.01468	7.15957	3.03577	16.0477	3.18129	2.33644	0.000973436	0.0219058	1700058P15Rik
ENSMUSG00000105950	25.647	23.1313	7.98817	17.8619	21.4394	8.45357	7.77274	2.02936	9.20516	5.05961	19.2136	6.50409	1.55896	0.000981275	0.0220288	Gm43679
ENSMUSG00000107937	7.18117	20.1142	1.99704	7.3549	9.32147	1.87857	0	2.02936	2.04559	0	9.19376	1.1907	2.95056	0.00100253	0.0223795	Gm44200
ENSMUSG00000075265	6.15529	13.0742	5.99113	3.1521	15.8465	0	0.971592	3.04404	0	2.02384	8.84385	1.2079	2.8916	0.00101654	0.0225207	Tnk2os
ENSMUSG00000106665	16.4141	13.0742	1.99704	3.1521	9.32147	0.939286	1.94318	0	2.04559	0	8.79179	0.985612	3.15248	0.00102566	0.0226355	Gm43389
ENSMUSG00000061882	66.6823	77.4397	33.9497	30.4703	57.7931	23.4821	22.3466	19.2789	35.7979	30.3577	53.267	26.2526	1.02315	0.0010262	0.0226355	Ccdc62
novel.209	108.743	124.708	31.9527	18.9126	33.5573	28.1786	24.2898	25.367	17.3875	16.1908	63.5748	22.2827	1.51093	0.00104508	0.022988	-
ENSMUSG00000103697	31.8023	26.1485	13.9793	9.45629	8.38932	9.39286	0	5.0734	0	1.01192	17.9551	3.09564	2.52223	0.00106351	0.023228	Gm38020
ENSMUSG00000104344	40.0094	38.217	15.9763	3.1521	24.2358	9.39286	7.77274	5.0734	7.15957	1.01192	24.3181	6.0821	1.99548	0.00107457	0.0234146	Gm38077
ENSMUSG00000118330	16.4141	6.03426	2.99556	0	4.66073	0	0.971592	0	0	0	6.02093	0.194318	4.46748	0.00107876	0.0234783	Gm30042
ENSMUSG00000109460	24.6212	22.1256	4.99261	9.45629	7.45717	1.87857	5.82955	2.02936	2.04559	4.04769	13.7306	3.16615	2.1131	0.00109449	0.0236264	Gm45591
ENSMUSG00000106777	29.7506	32.1827	0.998521	4.2028	3.72859	2.81786	0	0	3.06839	1.01192	14.1726	1.37963	3.35621	0.00111514	0.0239605	Gm43150
ENSMUSG00000103984	8.20705	17.0971	5.99113	0	4.66073	0.939286	0	1.01468	0	0	7.1912	0.390793	4.14759	0.00113245	0.0242204	Gm37447
ENSMUSG00000108737	12.3106	12.0685	4.99261	1.0507	5.59288	0	0	1.01468	1.0228	1.01192	7.20306	0.60988	3.58933	0.00115643	0.0244791	BC060293
ENSMUSG00000115568	7.18117	14.08	0.998521	0	4.66073	0	0	0	0	0	5.38407	0	4.8843	0.00115813	0.024487	Tiaf2
ENSMUSG00000031910	38.9835	51.2912	12.9808	13.6591	31.693	8.45357	9.71592	11.1615	15.3419	11.1311	29.7215	11.1608	1.41671	0.00116452	0.0245941	Has3
ENSMUSG00000043795	326.23	289.645	103.846	28.3689	86.6896	53.5393	32.0625	45.6606	52.1626	16.1908	166.956	39.9232	2.06391	0.0012058	0.025236	Prr33
ENSMUSG00000008307	40.0094	53.3027	9.98521	6.3042	21.4394	8.45357	2.91478	10.1468	5.11398	9.1073	26.2082	7.14728	1.87548	0.00123803	0.0257561	1700109H08Rik
ENSMUSG00000109498	7.18117	6.03426	4.99261	1.0507	9.32147	0.939286	0	0	1.0228	0	5.71604	0.392416	3.82084	0.00125134	0.0259549	Gm45222
ENSMUSG00000015968	21.5435	15.0857	8.98669	10.507	6.52503	2.81786	1.94318	6.08808	4.09118	2.02384	12.5296	3.39283	1.88698	0.00128779	0.0263571	Cacna1d
ENSMUSG00000117061	9.23293	15.0857	1.99704	0	3.72859	0	0	1.01468	0	0	6.00884	0.202936	4.46499	0.00131636	0.0267035	Gm49958
ENSMUSG00000107577	30.7764	30.1713	16.9749	11.5577	29.8287	6.575	7.77274	12.1762	9.20516	13.155	23.8618	9.77681	1.29401	0.0013181	0.0267035	Gm44103
ENSMUSG00000103507	37.9576	19.1085	3.99408	1.0507	7.45717	3.75714	2.91478	1.01468	0	1.01192	13.9136	1.7397	2.98291	0.00133659	0.0268606	Gm38375
ENSMUSG00000099465	41.0353	43.2456	11.9823	17.8619	16.7786	13.15	2.91478	11.1615	7.15957	10.1192	26.1807	8.90101	1.55427	0.00136261	0.0272797	Gm3830
ENSMUSG00000089968	37.9576	59.3369	31.9527	7.3549	48.4716	11.2714	10.6875	13.1908	19.4331	15.1788	37.0147	13.9523	1.41194	0.00136376	0.0272797	Nckap5los
ENSMUSG00000005628	37.9576	43.2456	18.9719	24.1661	38.218	10.3321	4.85796	21.3083	18.4103	14.1669	32.5118	13.8151	1.2409	0.00139138	0.0275645	Tmod4
ENSMUSG00000105449	48.2164	57.3255	25.9615	12.6084	34.4894	15.0286	9.71592	20.2936	11.2508	17.2027	35.7203	14.6983	1.28285	0.00147677	0.0287334	Gm43379
ENSMUSG00000104399	57.4494	51.2912	7.98817	9.45629	13.0501	9.39286	3.88637	5.0734	11.2508	0	27.847	5.92068	2.23151	0.00148535	0.0288106	Gm37963
ENSMUSG00000104154	11.2847	24.1371	1.99704	5.2535	5.59288	0.939286	0	0	3.06839	2.02384	9.65303	1.2063	3.01134	0.00151707	0.0292422	Gm38104
ENSMUSG00000098183	13.3365	22.1256	0.998521	6.3042	9.32147	1.87857	0.971592	2.02936	3.06839	0	10.4173	1.58958	2.71418	0.00154551	0.0296058	Gm27010
ENSMUSG00000009145	27.6988	33.1885	18.9719	13.6591	21.4394	12.2107	7.77274	8.11744	11.2508	11.1311	22.9915	10.0966	1.18711	0.00156801	0.0299132	Dqx1
novel.173	171.322	170.971	27.9586	18.9126	62.4538	21.6036	17.4887	24.3523	30.6839	6.07153	90.3236	20.04	2.1723	0.00157609	0.0300364	-
ENSMUSG00000093695	18.4659	10.0571	2.99556	7.3549	10.2536	0.939286	0	3.04404	4.09118	0	9.82541	1.6149	2.61965	0.00159726	0.0302533	Gm20717
ENSMUSG00000109864	29.7506	27.1542	5.99113	6.3042	13.9822	5.63571	5.82955	5.0734	2.04559	4.04769	16.6365	4.52639	1.87325	0.00161249	0.0303643	Eid3
ENSMUSG00000067786	18.4659	19.1085	3.99408	3.1521	11.1858	0.939286	0	3.04404	4.09118	2.02384	11.1813	2.01967	2.48364	0.00162096	0.030478	Nnat
ENSMUSG00000022504	5.12941	10.0571	2.99556	2.1014	6.52503	0.939286	0	1.01468	0	0	5.3617	0.390793	3.72633	0.00162227	0.030478	Ciita
ENSMUSG00000117412	4.10353	5.02855	2.99556	1.0507	8.38932	0	0	0	1.0228	0	4.31353	0.204559	3.99328	0.00163186	0.0305396	Gm49979
ENSMUSG00000034579	17.44	17.0971	6.98965	15.7605	6.52503	5.63571	1.94318	1.01468	6.13677	2.02384	12.7624	3.35084	1.92139	0.00166904	0.0309506	Pla2g3
ENSMUSG00000108563	20.5176	48.2741	0	4.2028	13.0501	1.87857	0	4.05872	3.06839	2.02384	17.2089	2.2059	2.96978	0.00168518	0.0312171	Gm44686
ENSMUSG00000108912	27.6988	55.3141	16.9749	5.2535	24.2358	5.63571	3.88637	6.08808	12.2735	11.1311	25.8954	7.80297	1.7357	0.00168795	0.0312371	E230020D15Rik
ENSMUSG00000033987	63.6046	57.3255	11.9823	13.6591	52.2002	15.0286	4.85796	22.323	10.228	13.155	39.7543	13.1185	1.60134	0.00169446	0.0312754	Dnah17
ENSMUSG00000070427	52.32	41.2341	19.9704	8.4056	27.0322	10.3321	8.74433	13.1908	12.2735	12.1431	29.7925	11.3368	1.39592	0.00173222	0.0317412	Il18bp
ENSMUSG00000074629	19.4917	24.1371	3.99408	0	4.66073	0.939286	0.971592	1.01468	1.0228	2.02384	10.4567	1.19444	3.13272	0.00176906	0.0322871	4930518I15Rik
ENSMUSG00000101450	31.8023	53.3027	1.99704	7.3549	11.1858	0.939286	5.82955	0	8.18237	1.01192	21.1285	3.19263	2.7288	0.00179465	0.0325937	Gm28941
ENSMUSG00000108738	34.88	16.0914	3.99408	7.3549	5.59288	1.87857	0.971592	4.05872	4.09118	3.03577	13.5826	2.80717	2.27956	0.00180979	0.0327405	Gm44777
ENSMUSG00000090322	7.18117	2.01142	2.99556	0	10.2536	0	0	0	0	0	4.48835	0	4.62569	0.00184674	0.033279	Gm17090
ENSMUSG00000067389	56.4235	50.2855	4.99261	11.5577	7.45717	13.15	4.85796	3.04404	1.0228	0	26.1433	4.41496	2.55379	0.00188171	0.033754	Gm17080
ENSMUSG00000105699	16.4141	27.1542	15.9763	7.3549	9.32147	3.75714	2.91478	6.08808	8.18237	3.03577	15.2442	4.79563	1.67374	0.00190469	0.0340586	Gm43703
ENSMUSG00000047988	33.8541	33.1885	5.99113	8.4056	21.4394	5.63571	2.91478	2.02936	9.20516	9.1073	20.5757	5.77846	1.83537	0.00193022	0.0342515	4933428G20Rik
ENSMUSG00000108053	13.3365	23.1313	1.99704	5.2535	27.9644	1.87857	0	2.02936	7.15957	1.01192	14.3365	2.41588	2.58115	0.00197624	0.034801	Gm43890
ENSMUSG00000102562	13.3365	7.03998	4.99261	2.1014	3.72859	0.939286	0.971592	1.01468	0	0	6.2398	0.585112	3.39545	0.00199585	0.0350796	Gm37694
ENSMUSG00000098022	12.3106	2.01142	1.99704	3.1521	2.79644	0	0	0	0	1.01192	4.45352	0.202384	4.02978	0.00201101	0.0352126	Zfp82
ENSMUSG00000112430	18.4659	29.1656	28.9571	24.1661	26.1001	13.15	8.74433	11.1615	11.2508	18.2146	25.371	12.5042	1.02291	0.0020213	0.0353215	Gm30624
ENSMUSG00000112922	67.7082	59.3369	22.966	15.7605	27.0322	28.1786	3.88637	10.1468	14.3191	6.07153	38.5608	12.5205	1.61847	0.00202295	0.0353215	Gm47572
novel.99	97.4587	103.588	9.98521	13.6591	19.5751	25.3607	8.74433	11.1615	13.2963	7.08346	48.8533	13.1293	1.89264	0.00204713	0.035554	-
ENSMUSG00000103382	8.20705	26.1485	3.99408	4.2028	10.2536	0.939286	0	3.04404	4.09118	1.01192	10.5612	1.81729	2.55399	0.00205037	0.035554	Gm37755
ENSMUSG00000085696	23.5953	25.1428	6.98965	6.3042	8.38932	7.51429	1.94318	3.04404	3.06839	0	14.0842	3.11398	2.16484	0.00205082	0.035554	Hoxaas3
ENSMUSG00000086826	30.7764	39.2227	10.9837	6.3042	14.9143	10.3321	3.88637	0	4.09118	7.08346	20.4403	5.07863	2.00188	0.0020516	0.035554	Gm11739
ENSMUSG00000105556	32.8282	26.1485	3.99408	3.1521	4.66073	2.81786	2.91478	2.02936	4.09118	0	14.1567	2.37064	2.57482	0.00207466	0.0357532	Gm43080
ENSMUSG00000085802	8.20705	12.0685	2.99556	1.0507	10.2536	0	0	0	1.0228	2.02384	6.91509	0.609328	3.5325	0.0020973	0.0360762	Gm16059
ENSMUSG00000072647	52.32	72.4112	41.9379	38.8759	72.7074	11.2714	19.4318	40.5872	21.4787	41.4888	55.6505	26.8516	1.05653	0.00215719	0.0367528	Adam1a
ENSMUSG00000097267	161.063	152.868	40.9394	11.5577	33.5573	31.9357	4.85796	19.2789	13.2963	6.07153	79.9972	15.0881	2.40504	0.00221291	0.0375083	1700109K24Rik
ENSMUSG00000105802	19.4917	32.1827	23.9645	1.0507	1.86429	4.69643	0.971592	2.02936	1.0228	4.04769	15.7108	2.55357	2.61582	0.00223666	0.0378072	Gm43012
ENSMUSG00000108042	9.23293	7.03998	5.99113	1.0507	8.38932	0	0	2.02936	1.0228	0	6.34081	0.610431	3.40768	0.00224458	0.037872	B130021K23Rik
ENSMUSG00000087700	27.6988	36.2056	15.9763	11.5577	16.7786	7.51429	2.91478	14.2055	6.13677	9.1073	21.6434	7.97573	1.44351	0.00228601	0.0383268	Gm15283
ENSMUSG00000096991	26.6729	23.1313	0.998521	0	3.72859	0.939286	1.94318	0	1.0228	0	10.9063	0.781053	3.79165	0.00230906	0.0385932	Gm26789
ENSMUSG00000116718	70.7858	81.4626	22.966	24.1661	17.7108	17.8464	4.85796	18.2642	24.5471	4.04769	43.4182	13.9127	1.6419	0.00233869	0.0389986	Gm49668
ENSMUSG00000097405	10.2588	9.0514	7.98817	1.0507	7.45717	0.939286	0	0	3.06839	0	7.16125	0.801535	3.17184	0.00234439	0.0390584	D630044L22Rik
ENSMUSG00000024330	138.494	170.971	68.898	63.042	152.872	40.3893	24.2898	82.1891	70.5729	72.8584	118.855	58.0599	1.03594	0.00236936	0.0390813	Col11a2
ENSMUSG00000083734	11.2847	11.0628	7.98817	5.2535	9.32147	0	0	1.01468	0	6.07153	8.98213	1.41724	2.68206	0.00237063	0.0390813	Gm16209
ENSMUSG00000083853	15.3882	18.1028	3.99408	3.1521	3.72859	0	0	0	4.09118	1.01192	8.87316	1.02062	3.14282	0.00241392	0.0395567	Gm15696
ENSMUSG00000086241	7.18117	9.0514	1.99704	0	2.79644	0	0	0	0	0	4.20521	0	4.52719	0.0024542	0.0399545	4930483K19Rik
ENSMUSG00000087291	8.20705	10.0571	7.98817	3.1521	9.32147	2.81786	0	0	3.06839	1.01192	7.74518	1.37963	2.48687	0.0024725	0.040182	Gm11946
ENSMUSG00000114016	20.5176	23.1313	1.99704	0	3.72859	0.939286	0.971592	0	2.04559	0	9.87492	0.791294	3.63935	0.00247797	0.0402003	Gm47258
ENSMUSG00000109679	12.3106	5.02855	1.99704	0	5.59288	0	0	1.01468	0	0	4.98581	0.202936	4.19651	0.00250831	0.0404449	Gm45342
ENSMUSG00000055818	42.0611	39.2227	23.9645	25.2168	45.6752	5.63571	0.971592	23.3376	18.4103	15.1788	35.2281	12.7068	1.47821	0.00256334	0.0409758	A230083G16Rik
ENSMUSG00000109378	26.6729	19.1085	8.98669	1.0507	10.2536	1.87857	0.971592	4.05872	2.04559	5.05961	13.2145	2.80282	2.24354	0.00258012	0.0411376	Gm49396
ENSMUSG00000106904	10.2588	12.0685	2.99556	4.2028	9.32147	0.939286	0	3.04404	2.04559	1.01192	7.76943	1.40817	2.47942	0.00261657	0.0414692	Gm43029
ENSMUSG00000087484	62.5788	71.4055	15.9763	22.0647	36.3537	23.4821	2.91478	21.3083	16.3647	8.09538	41.6758	14.4331	1.52911	0.00262455	0.0415602	2900089D17Rik
ENSMUSG00000100572	18.4659	13.0742	0.998521	0	3.72859	0.939286	0.971592	0	0	0	7.25344	0.382176	4.15862	0.00264641	0.041777	2410021H03Rik
ENSMUSG00000099757	67.7082	53.3027	18.9719	8.4056	30.7608	16.9071	12.6307	17.2496	10.228	5.05961	35.8298	12.415	1.52721	0.00264725	0.041777	BE692007
ENSMUSG00000089808	18.4659	21.1199	6.98965	3.1521	12.1179	4.69643	2.91478	4.05872	3.06839	0	12.3691	2.94766	2.06422	0.00267747	0.0421464	Gm7241
ENSMUSG00000098678	13.3365	17.0971	6.98965	13.6591	32.6251	2.81786	4.85796	8.11744	8.18237	4.04769	16.7415	5.60466	1.58989	0.00269346	0.0422546	Mroh6
ENSMUSG00000030793	6.15529	5.02855	3.99408	7.3549	10.2536	0	0.971592	1.01468	0	3.03577	6.55729	1.00441	2.72292	0.00271585	0.0424263	Pycard
ENSMUSG00000043340	31.8023	19.1085	3.99408	7.3549	13.0501	6.575	0.971592	3.04404	6.13677	2.02384	15.062	3.75025	2.00288	0.00274568	0.042756	6530409C15Rik
ENSMUSG00000113949	14.3623	11.0628	4.99261	6.3042	4.66073	0	0.971592	2.02936	1.0228	4.04769	8.27654	1.61429	2.37113	0.00276987	0.0430526	Scamp4
ENSMUSG00000107205	13.3365	11.0628	5.99113	0	2.79644	0	0	0	2.04559	0	6.63737	0.409118	4.03074	0.00278002	0.043138	Gm42576
ENSMUSG00000087347	7.18117	12.0685	4.99261	4.2028	5.59288	0	1.94318	2.02936	1.0228	1.01192	6.8076	1.20145	2.51255	0.00278434	0.0431689	1700047K16Rik
ENSMUSG00000102776	16.4141	19.1085	10.9837	2.1014	14.9143	2.81786	0	6.08808	2.04559	4.04769	12.7044	2.99984	2.09049	0.00279831	0.0433131	Gm38162
ENSMUSG00000078247	108.743	117.668	57.9142	40.9773	49.4038	51.6607	22.3466	36.5285	48.0714	28.3338	74.9414	37.3882	1.00224	0.00283953	0.0437321	Airn
ENSMUSG00000115667	12.3106	27.1542	2.99556	3.1521	8.38932	1.87857	0	5.0734	1.0228	0	10.8003	1.59495	2.76383	0.00290022	0.0443554	Gm10389
ENSMUSG00000079076	5.12941	4.02284	0.998521	5.2535	9.32147	0	0	0	1.0228	1.01192	4.94515	0.406944	3.61061	0.00291043	0.0444181	Gm3086
ENSMUSG00000086894	55.3976	27.1542	30.9542	13.6591	54.0645	16.9071	5.82955	25.367	11.2508	14.1669	36.2459	14.7043	1.30457	0.00293749	0.0446474	Gm15708
ENSMUSG00000071103	29.7506	52.297	22.966	16.8112	19.5751	18.7857	8.74433	12.1762	13.2963	4.04769	28.28	11.41	1.30558	0.00296165	0.044926	1700029J07Rik
ENSMUSG00000077192	21.5435	35.1999	6.98965	1.0507	13.9822	8.45357	0.971592	1.01468	0	2.02384	15.7532	2.49274	2.64369	0.00296308	0.044926	Snora17
ENSMUSG00000105514	7.18117	6.03426	3.99408	2.1014	0	0	0	0	0	0	3.86218	0	4.40142	0.00319849	0.0475618	Gm42913
ENSMUSG00000118523	30.7764	43.2456	14.9778	7.3549	20.5072	10.3321	8.74433	7.10276	11.2508	7.08346	23.3724	8.90269	1.39221	0.00324013	0.0480269	Gm34319
ENSMUSG00000109618	11.2847	8.04569	0	2.1014	2.79644	0	0	0	1.0228	0	4.84564	0.204559	4.15296	0.00325695	0.0481845	Gm45527
ENSMUSG00000106375	12.3106	5.02855	0.998521	2.1014	5.59288	0.939286	0.971592	0	0	0	5.20639	0.382176	3.68101	0.00327062	0.0482474	Gm43361
ENSMUSG00000022768	10.2588	12.0685	9.98521	7.3549	33.5573	1.87857	2.91478	8.11744	6.13677	1.01192	14.6449	4.0119	1.88122	0.00336602	0.049224	Ccdc116
ENSMUSG00000103821	12.3106	13.0742	0.998521	2.1014	10.2536	1.87857	0	2.02936	0	1.01192	7.74767	0.983971	2.97282	0.00345293	0.0499705	D430013B06Rik
ENSMUSG00000109216	14.3623	6.03426	19.9704	7.3549	20.5072	4.69643	3.88637	7.10276	3.06839	4.04769	13.6458	4.56033	1.58598	0.00360367	0.0512446	Gm44907
ENSMUSG00000087014	15.3882	28.1599	2.99556	0	10.2536	0.939286	2.91478	2.02936	2.04559	0	11.3595	1.5858	2.84135	0.00361303	0.0513055	Gm16364
ENSMUSG00000115138	19.4917	26.1485	4.99261	3.1521	2.79644	5.63571	0	0	1.0228	1.01192	11.3163	1.53409	2.86083	0.00361551	0.0513055	Gm36899
ENSMUSG00000079484	29.7506	43.2456	3.99408	4.2028	8.38932	3.75714	3.88637	8.11744	2.04559	0	17.9165	3.56131	2.32941	0.00361626	0.0513055	Phyhd1
ENSMUSG00000085197	9.23293	12.0685	5.99113	2.1014	5.59288	3.75714	0	0	0	0	6.99737	0.751429	3.17019	0.00363871	0.0515844	1700125H03Rik
ENSMUSG00000090582	14.3623	37.2113	16.9749	5.2535	26.1001	3.75714	3.88637	11.1615	8.18237	7.08346	19.9804	6.81416	1.56072	0.00369312	0.0520376	Gm17024
ENSMUSG00000018451	3.07764	12.0685	0.998521	10.507	6.52503	0	0	1.01468	1.0228	2.02384	6.63534	0.812264	3.05179	0.00372351	0.0523069	6330403K07Rik
ENSMUSG00000103388	22.5694	20.1142	9.98521	1.0507	5.59288	1.87857	0	1.01468	6.13677	0	11.8625	1.80601	2.72269	0.00375309	0.0526825	Gm37581
ENSMUSG00000104724	20.5176	27.1542	12.9808	24.1661	29.8287	5.63571	8.74433	4.05872	16.3647	14.1669	22.9295	9.79408	1.23343	0.0037574	0.0527031	Gm43162
ENSMUSG00000105368	22.5694	31.177	1.99704	3.1521	4.66073	5.63571	1.94318	1.01468	1.0228	0	12.7113	1.92327	2.7062	0.00380615	0.053266	Gm43759
ENSMUSG00000038994	5.12941	12.0685	0	1.0507	2.79644	0	0	0	0	0	4.20902	0	4.52833	0.00382975	0.0535155	H1f9
ENSMUSG00000090955	6.15529	5.02855	0.998521	3.1521	2.79644	0	0	1.01468	0	0	3.62618	0.202936	3.7342	0.00386848	0.0538534	Gm17097
ENSMUSG00000087556	21.5435	27.1542	8.98669	2.1014	14.9143	4.69643	3.88637	6.08808	3.06839	4.04769	14.94	4.35739	1.77858	0.00387737	0.0538705	Gm15764
ENSMUSG00000107658	21.5435	25.1428	4.99261	1.0507	5.59288	0.939286	1.94318	3.04404	4.09118	0	11.6645	2.00354	2.54755	0.00398501	0.0551448	Gm44958
ENSMUSG00000016493	91.3034	79.4512	29.9556	14.7098	12.1179	15.9679	20.4034	9.13212	23.5243	9.1073	45.5076	15.627	1.54067	0.00400961	0.0554036	Cd46
ENSMUSG00000097633	19.4917	16.0914	4.99261	1.0507	5.59288	3.75714	1.94318	0	1.0228	1.01192	9.44386	1.54701	2.59118	0.0040356	0.0556808	Gm16617
ENSMUSG00000068231	36.9317	52.297	18.9719	17.8619	27.9644	16.9071	14.5739	4.05872	20.4559	8.09538	30.8054	12.8182	1.26306	0.0040431	0.0557406	Vmn1r43
ENSMUSG00000085286	4.10353	22.1256	1.99704	2.1014	10.2536	0	0	1.01468	1.0228	3.03577	8.11624	1.01465	3.02091	0.00408509	0.0560573	Ube4bos3
ENSMUSG00000046516	138.494	129.737	17.9734	18.9126	37.2859	36.6321	18.4603	20.2936	29.6611	15.1788	68.4805	24.0452	1.50866	0.0041048	0.0561737	Cox17
ENSMUSG00000108574	13.3365	17.0971	4.99261	7.3549	7.45717	6.575	0	0	0	2.02384	10.0476	1.71977	2.5203	0.00411373	0.0562544	Gm44981
ENSMUSG00000087528	109.769	105.6	53.9201	21.014	106.265	25.3607	8.74433	47.6899	54.2082	25.2981	79.3136	32.2602	1.30042	0.00416527	0.0567082	9830144P21Rik
ENSMUSG00000024936	23.5953	28.1599	16.9749	24.1661	74.5717	7.51429	0	22.323	13.2963	8.09538	33.4936	10.2458	1.71515	0.00424091	0.0575689	Kcnk7
ENSMUSG00000087672	61.5529	61.3484	9.98521	3.1521	8.38932	13.15	1.94318	0	6.13677	7.08346	28.8856	5.66268	2.3461	0.00426828	0.0578558	Gm15122
ENSMUSG00000102577	14.3623	10.0571	2.99556	4.2028	1.86429	1.87857	0	0	2.04559	0	6.69642	0.784833	3.08055	0.00432331	0.0584309	Gm37969
ENSMUSG00000107749	29.7506	20.1142	5.99113	0	2.79644	2.81786	2.91478	0	0	0	11.7305	1.14653	3.33179	0.00435738	0.0587629	Gm44321
ENSMUSG00000030683	13.3365	7.03998	7.98817	5.2535	4.66073	0.939286	0.971592	3.04404	1.0228	3.03577	7.65577	1.8027	2.09346	0.00440658	0.0593263	Sez6l2
ENSMUSG00000024675	10.2588	5.02855	1.99704	2.1014	0	0	0	0	0	0	3.87716	0	4.40658	0.00441196	0.0593263	Aox3
ENSMUSG00000111264	10.2588	13.0742	0.998521	4.2028	7.45717	0.939286	1.94318	2.02936	1.0228	0	7.19831	1.18693	2.59907	0.0044416	0.0596384	E030022I16Rik
ENSMUSG00000107320	26.6729	31.177	6.98965	4.2028	13.9822	3.75714	1.94318	2.02936	5.11398	10.1192	16.6049	4.59258	1.85832	0.00450467	0.0598783	Gm42549
ENSMUSG00000105607	24.6212	7.03998	1.99704	0	0	0	0.971592	0	0	0	6.73163	0.194318	4.62716	0.0045364	0.060026	Gm43513
ENSMUSG00000105561	4.10353	2.01142	3.99408	3.1521	8.38932	0.939286	0	0	1.0228	0	4.33009	0.392416	3.42153	0.00457873	0.0603865	Gm43462
ENSMUSG00000111017	7.18117	12.0685	1.99704	0	1.86429	0	0	1.01468	0	0	4.62221	0.202936	4.08587	0.00464915	0.0609832	Gm48314
ENSMUSG00000116626	14.3623	3.01713	0	2.1014	3.72859	0.939286	0	0	0	0	4.64189	0.187857	4.09106	0.00467527	0.061144	Gm49705
ENSMUSG00000115417	14.3623	12.0685	3.99408	4.2028	6.52503	0	0.971592	5.0734	1.0228	1.01192	8.23056	1.61594	2.36322	0.00467573	0.061144	Gm48949
ENSMUSG00000086228	9.23293	5.02855	25.9615	9.45629	35.4216	4.69643	0.971592	7.10276	5.11398	7.08346	17.0202	4.99364	1.7778	0.0048552	0.0626078	Ubap1l
ENSMUSG00000075528	15.3882	32.1827	6.98965	4.2028	9.32147	4.69643	5.82955	1.01468	3.06839	4.04769	13.617	3.73135	1.86206	0.00488881	0.0628663	Aarsd1
ENSMUSG00000086683	10.2588	7.03998	0.998521	1.0507	30.7608	0	0	3.04404	2.04559	1.01192	10.0218	1.22031	3.05974	0.00493109	0.0633222	Gm12867
ENSMUSG00000114524	8.20705	5.02855	6.98965	4.2028	1.86429	0	0	1.01468	0	2.02384	5.25847	0.607705	3.13284	0.00503441	0.0641162	Gm48357
ENSMUSG00000024965	10.2588	9.0514	5.99113	4.2028	13.9822	0.939286	1.94318	3.04404	4.09118	2.02384	8.69727	2.40831	1.86872	0.00510277	0.0646758	Fermt3
ENSMUSG00000105637	5.12941	8.04569	2.99556	0	3.72859	0.939286	0	0	0	0	3.97985	0.187857	3.87222	0.00510979	0.0647205	Clec2f
ENSMUSG00000026156	14.3623	30.1713	8.98669	8.4056	22.3715	5.63571	5.82955	4.05872	11.2508	4.04769	16.8595	6.16449	1.45643	0.00513162	0.0648641	B3gat2
ENSMUSG00000101940	6.15529	9.0514	2.99556	2.1014	1.86429	0	0	1.01468	0	1.01192	4.43359	0.40532	3.44718	0.00517977	0.0651666	Akp-ps1
ENSMUSG00000114827	13.3365	18.1028	5.99113	2.1014	14.9143	0	0	5.0734	4.09118	2.02384	10.8892	2.23769	2.30176	0.00527238	0.0658742	Gm46432
ENSMUSG00000084940	25.647	29.1656	11.9823	10.507	9.32147	11.2714	1.94318	7.10276	6.13677	4.04769	17.3247	6.10037	1.50019	0.0053156	0.0662229	Gm15935
ENSMUSG00000105643	13.3365	9.0514	2.99556	5.2535	5.59288	1.87857	0	2.02936	3.06839	0	7.24596	1.39526	2.37997	0.00534138	0.0663201	Gm42611
ENSMUSG00000101872	115.925	161.919	22.966	25.2168	31.693	28.1786	17.4887	37.5431	33.7523	19.2265	71.544	27.2378	1.39334	0.00534337	0.0663201	Gm29237
ENSMUSG00000109179	91.3034	113.645	39.9408	25.2168	36.3537	37.5714	20.4034	31.4551	34.7751	16.1908	61.292	28.0791	1.12526	0.00554853	0.0677876	Gm35339
ENSMUSG00000109005	17.44	33.1885	11.9823	8.4056	10.2536	7.51429	1.94318	1.01468	11.2508	2.02384	16.254	4.74935	1.7739	0.00557346	0.067935	Gm45221
ENSMUSG00000105201	12.3106	36.2056	3.99408	3.1521	4.66073	5.63571	0.971592	3.04404	1.0228	1.01192	12.0646	2.33721	2.35725	0.00557607	0.067935	Gm43362
ENSMUSG00000106149	6.15529	8.04569	2.99556	1.0507	4.66073	0	0	0	2.04559	0	4.58159	0.409118	3.49825	0.00560442	0.0679678	Gm43430
ENSMUSG00000097313	8.20705	9.0514	2.99556	6.3042	3.72859	0	0.971592	1.01468	3.06839	0	6.05736	1.01093	2.59917	0.00561356	0.0679897	Gm26569
ENSMUSG00000103183	42.0611	56.3198	11.9823	10.507	7.45717	12.2107	10.6875	5.0734	7.15957	7.08346	25.6655	8.44293	1.59911	0.00565068	0.0682165	Gm37090
ENSMUSG00000085888	8.20705	4.02284	0.998521	4.2028	0.932147	0	0	0	1.0228	0	3.67267	0.204559	3.74929	0.00568523	0.0683222	Gm12224
ENSMUSG00000103133	17.44	25.1428	2.99556	5.2535	10.2536	1.87857	0	1.01468	8.18237	0	12.2171	2.21512	2.47246	0.0057321	0.0687074	Gm37303
ENSMUSG00000100826	72.8376	121.691	31.9527	18.9126	44.743	36.6321	20.4034	24.3523	30.6839	14.1669	58.0274	25.2477	1.19959	0.00580609	0.0693254	Snhg14
ENSMUSG00000086288	40.0094	34.1942	12.9808	8.4056	20.5072	15.0286	1.94318	11.1615	6.13677	7.08346	23.2194	8.27069	1.48657	0.00588549	0.0699133	Gm15265
ENSMUSG00000106087	21.5435	10.0571	5.99113	5.2535	5.59288	0.939286	3.88637	1.01468	0	5.05961	9.68762	2.17999	2.14953	0.00589729	0.0699638	Gm43609
ENSMUSG00000072612	52.32	43.2456	19.9704	22.0647	30.7608	26.3	6.80115	19.2789	15.3419	10.1192	33.6723	15.5682	1.11033	0.00590919	0.0700602	Gm10382
ENSMUSG00000031303	23.5953	22.1256	36.9453	9.45629	19.5751	11.2714	4.85796	9.13212	15.3419	8.09538	22.3395	9.73976	1.20061	0.00594884	0.0703789	Map3k15
ENSMUSG00000115148	23.5953	14.08	0.998521	2.1014	2.79644	3.75714	0	0	0	0	8.71432	0.751429	3.49508	0.00595482	0.0703789	Gm49125
ENSMUSG00000104235	24.6212	21.1199	6.98965	0	6.52503	2.81786	0.971592	4.05872	2.04559	2.02384	11.8512	2.38352	2.31468	0.0059971	0.0706581	Gm37589
ENSMUSG00000025450	4.10353	16.0914	5.99113	5.2535	10.2536	1.87857	0.971592	5.0734	1.0228	1.01192	8.33863	1.99166	2.07274	0.00600385	0.0706623	Gm9752
ENSMUSG00000103115	20.5176	35.1999	0	1.0507	0.932147	0	0.971592	2.02936	0	2.02384	11.5401	1.00496	3.5286	0.0060057	0.0706623	Gm37584
ENSMUSG00000025876	8.20705	7.03998	7.98817	2.1014	3.72859	0	0	0	3.06839	1.01192	5.81304	0.816062	2.86022	0.0060164	0.0707426	Unc5a
ENSMUSG00000110298	50.2682	83.474	16.9749	14.7098	23.3037	14.0893	11.6591	27.3964	10.228	9.1073	37.7461	14.496	1.38092	0.00602227	0.0707426	Gm8189
ENSMUSG00000087739	14.3623	1.00571	0	3.1521	1.86429	0	0	0	0	0	4.07689	0	4.47971	0.00602841	0.0707499	Gm24644
ENSMUSG00000107549	14.3623	12.0685	4.99261	3.1521	1.86429	3.75714	0	1.01468	0	0	7.28797	0.954365	2.89987	0.00612369	0.0717319	Gm43961
ENSMUSG00000112008	11.2847	13.0742	13.9793	8.4056	10.2536	5.63571	0	1.01468	8.18237	1.01192	11.3995	3.16894	1.84695	0.00613518	0.0718205	Gm47218
ENSMUSG00000114907	11.2847	9.0514	5.99113	5.2535	2.79644	2.81786	0	0	0	3.03577	6.87543	1.17072	2.53762	0.00635663	0.0735774	Gm47794
ENSMUSG00000109438	4.10353	7.03998	4.99261	6.3042	13.0501	2.81786	0	1.01468	3.06839	1.01192	7.09807	1.58257	2.16936	0.00642792	0.0742172	Gm45073
ENSMUSG00000087231	30.7764	24.1371	6.98965	17.8619	23.3037	4.69643	6.80115	9.13212	11.2508	12.1431	20.6137	8.8047	1.23285	0.00643589	0.074263	E230016M11Rik
ENSMUSG00000104167	8.20705	20.1142	2.99556	5.2535	3.72859	1.87857	0	1.01468	4.09118	0	8.05978	1.39689	2.53249	0.00645661	0.0743633	A030012G06Rik
ENSMUSG00000082794	23.5953	15.0857	0	3.1521	8.38932	1.87857	0.971592	2.02936	1.0228	3.03577	10.0445	1.78762	2.49108	0.00651193	0.0748146	Gm6806
ENSMUSG00000113752	1.02588	11.0628	0.998521	0	6.52503	0	0	0	0	0	3.92245	0	4.42993	0.00677939	0.0768878	Gm47817
ENSMUSG00000085334	242.108	285.622	73.8906	48.3322	92.2825	70.4464	21.375	78.1303	50.117	32.3815	148.447	50.4901	1.55575	0.00678363	0.0768881	Gm12940
ENSMUSG00000015812	31.8023	64.3655	11.9823	5.2535	20.5072	1.87857	3.88637	17.2496	11.2508	5.05961	26.7822	7.86497	1.77353	0.00686668	0.0774371	Gnrh1
ENSMUSG00000095651	17.44	24.1371	0	4.2028	6.52503	4.69643	0	1.01468	0	1.01192	10.461	1.34461	2.94052	0.00691407	0.0776545	Gm21817
ENSMUSG00000020738	2165.64	647.678	1241.16	2498.56	269.39	404.832	321.597	319.624	387.64	854.062	1364.49	457.551	1.57632	0.00692104	0.0776686	Sumo2
ENSMUSG00000103505	8.20705	6.03426	0.998521	6.3042	0.932147	0.939286	0	0	0	1.01192	4.49524	0.390242	3.4633	0.00694106	0.0776686	Mir207
ENSMUSG00000097042	49.2423	67.3826	19.9704	6.3042	16.7786	11.2714	11.6591	16.2349	13.2963	4.04769	31.9356	11.3019	1.49839	0.00694324	0.0776686	Gm17491
ENSMUSG00000113216	433.948	486.764	159.763	109.273	219.987	172.829	96.1876	120.747	140.123	59.7034	281.947	117.918	1.2574	0.0069894	0.0779476	Gm40841
ENSMUSG00000067356	29.7506	13.0742	0	3.1521	6.52503	3.75714	0	0	0	2.02384	10.5004	1.1562	3.16538	0.0070412	0.0782598	B430203G13Rik
ENSMUSG00000084911	159.012	169.965	43.9349	8.4056	36.3537	32.875	10.6875	14.2055	26.5927	22.2623	83.5342	21.3246	1.96936	0.00704393	0.0782598	Gm16185
ENSMUSG00000087026	25.647	27.1542	6.98965	6.3042	12.1179	5.63571	0.971592	1.01468	11.2508	3.03577	15.6426	4.3817	1.83823	0.0070551	0.0783369	A230103J11Rik
ENSMUSG00000086782	69.7599	56.3198	4.99261	10.507	9.32147	7.51429	8.74433	12.1762	11.2508	1.01192	30.1802	8.13949	1.89009	0.00708224	0.0785616	E130102H24Rik
ENSMUSG00000090086	161.063	209.188	30.9542	9.45629	27.9644	33.8143	7.77274	26.3817	9.20516	3.03577	87.7252	16.0419	2.44993	0.00710799	0.0787827	AI480526
ENSMUSG00000102964	23.5953	40.2284	4.99261	0	5.59288	3.75714	0	3.04404	4.09118	0	14.8818	2.17847	2.77163	0.00713852	0.0790266	9430034N14Rik
ENSMUSG00000106032	15.3882	14.08	10.9837	0	2.79644	1.87857	0.971592	0	1.0228	3.03577	8.64967	1.38175	2.64255	0.00715778	0.0791453	Gm42463
ENSMUSG00000107962	144.649	112.64	13.9793	13.6591	16.7786	28.1786	11.6591	9.13212	2.04559	4.04769	60.3412	11.0126	2.45057	0.00718509	0.0793527	Gm43980
ENSMUSG00000097379	38.9835	17.0971	9.98521	3.1521	10.2536	3.75714	5.82955	3.04404	6.13677	6.07153	15.8943	4.96781	1.67815	0.00720777	0.0794612	Gm26873
ENSMUSG00000092097	12.3106	12.0685	17.9734	17.8619	10.2536	5.63571	4.85796	8.11744	5.11398	7.08346	14.0936	6.16171	1.19297	0.00721441	0.079485	Gm5819
ENSMUSG00000097564	8.20705	14.08	6.98965	7.3549	8.38932	1.87857	0	2.02936	3.06839	6.07153	9.00417	2.60957	1.79738	0.00722275	0.079485	C430014B12Rik
ENSMUSG00000072893	76.9411	95.5425	28.9571	17.8619	33.5573	29.1179	28.1762	27.3964	11.2508	14.1669	50.572	22.0216	1.19713	0.00732618	0.0803367	4933439C10Rik
ENSMUSG00000065738	17.44	26.1485	6.98965	7.3549	14.9143	3.75714	4.85796	6.08808	7.15957	6.07153	14.5695	5.58686	1.38852	0.00734781	0.0805263	Gm24494
ENSMUSG00000110824	8.20705	6.03426	2.99556	0	1.86429	0	0	1.01468	0	0	3.82023	0.202936	3.81066	0.00747831	0.0814749	Gm48677
ENSMUSG00000100629	52.32	30.1713	20.9689	14.7098	18.6429	9.39286	6.80115	14.2055	21.4787	8.09538	27.3626	11.9947	1.19257	0.00757155	0.0820568	Gm28192
ENSMUSG00000118144	3.07764	1.00571	2.99556	7.3549	11.1858	0	0	1.01468	1.0228	1.01192	5.12391	0.60988	3.10085	0.0075764	0.0820614	Gm50313
novel.226	397.016	558.169	81.8787	56.7378	73.6396	111.775	37.8921	70.0129	59.3222	20.2384	233.488	59.8481	1.96356	0.00772209	0.0832021	-
ENSMUSG00000103756	12.3106	8.04569	4.99261	4.2028	22.3715	4.69643	2.91478	4.05872	0	2.02384	10.3846	2.73875	1.91983	0.00773672	0.083263	Gm37285
ENSMUSG00000074340	17.44	31.177	17.9734	15.7605	8.38932	2.81786	11.6591	8.11744	7.15957	8.09538	18.148	7.56987	1.26215	0.00776395	0.0834903	Ovgp1
novel.296	660.668	714.055	97.8551	38.8759	111.858	136.196	71.8978	79.145	52.1626	24.2861	324.662	72.7376	2.1578	0.00776685	0.0834903	-
ENSMUSG00000085269	56.4235	52.297	0.998521	1.0507	3.72859	3.75714	0.971592	3.04404	3.06839	0	22.8996	2.16823	3.39875	0.00777294	0.0835073	Gm15777
ENSMUSG00000085376	19.4917	11.0628	4.99261	6.3042	7.45717	0.939286	0.971592	3.04404	3.06839	6.07153	9.86171	2.81897	1.81654	0.0078522	0.0839935	Gm14508
ENSMUSG00000078190	1174.63	1005.71	215.681	133.439	239.562	261.121	100.074	222.215	121.713	46.5484	553.805	150.334	1.88105	0.00801592	0.0850339	Dnm3os
ENSMUSG00000109568	15.3882	13.0742	5.99113	4.2028	2.79644	0	0	5.0734	2.04559	0	8.29056	1.4238	2.55817	0.00802775	0.0851106	Gm45074
ENSMUSG00000112830	4.10353	14.08	4.99261	0	6.52503	0	0	2.02936	0	1.01192	5.94022	0.608256	3.31061	0.00804327	0.0852265	Gm47765
ENSMUSG00000114104	25.647	28.1599	8.98669	3.1521	3.72859	5.63571	1.94318	5.0734	4.09118	0	13.9349	3.3487	2.05266	0.00815042	0.0860667	Gm47585
ENSMUSG00000084915	6.15529	15.0857	3.99408	10.507	2.79644	0.939286	0.971592	1.01468	4.09118	2.02384	7.70769	1.80812	2.09853	0.00817504	0.0861615	C230037L18Rik
ENSMUSG00000109119	13.3365	24.1371	7.98817	4.2028	1.86429	0	1.94318	5.0734	0	3.03577	10.3058	2.01047	2.36484	0.00824192	0.0866382	Gm44752
ENSMUSG00000103657	6.15529	3.01713	3.99408	0	9.32147	0	0	0	1.0228	1.01192	4.49759	0.406944	3.47616	0.00826368	0.0867196	Gm37204
ENSMUSG00000113852	27.6988	12.0685	7.98817	8.4056	23.3037	3.75714	0.971592	9.13212	7.15957	7.08346	15.893	5.62078	1.50873	0.00833087	0.0870796	Gm48062
ENSMUSG00000110120	8.20705	18.1028	0.998521	1.0507	5.59288	1.87857	0	2.02936	0	0	6.79039	0.781586	3.10811	0.00834435	0.0871237	Gm45251
ENSMUSG00000044349	11.2847	15.0857	5.99113	0	7.45717	0.939286	1.94318	3.04404	1.0228	1.01192	7.96373	1.59225	2.32703	0.00838145	0.0874604	Snhg11
ENSMUSG00000116226	61.5529	25.1428	1.99704	1.0507	7.45717	4.69643	4.85796	5.0734	4.09118	2.02384	19.4401	4.14856	2.22614	0.00845764	0.0879092	Gm49502
ENSMUSG00000106682	9.23293	13.0742	2.99556	4.2028	4.66073	3.75714	0	0	2.04559	0	6.83325	1.16055	2.53693	0.00866058	0.0895271	Gm42648
ENSMUSG00000106818	8.20705	6.03426	0.998521	1.0507	4.66073	0.939286	0	1.01468	0	0	4.19025	0.390793	3.36889	0.0087094	0.0899106	Gm43790
ENSMUSG00000113726	18.4659	8.04569	1.99704	2.1014	12.1179	1.87857	1.94318	2.02936	3.06839	1.01192	8.54558	1.98628	2.10877	0.00881946	0.0903453	Gm36099
ENSMUSG00000084974	11.2847	22.1256	0	0	6.52503	0.939286	0	2.02936	0	0	7.98707	0.593729	3.74911	0.00893632	0.0911476	Gm15567
ENSMUSG00000034438	19.4917	18.1028	8.98669	14.7098	18.6429	7.51429	10.6875	8.11744	6.13677	4.04769	15.9868	7.30074	1.12822	0.00898205	0.0912625	Gbp8
ENSMUSG00000102875	6.15529	9.0514	1.99704	0	7.45717	1.87857	0	0	0	0	4.93218	0.375714	3.60607	0.00914252	0.0923365	Gm37139
ENSMUSG00000015947	8.20705	12.0685	5.99113	2.1014	5.59288	2.81786	0	0	1.0228	3.03577	6.7922	1.37528	2.29766	0.00918314	0.0926798	Fcgr1
ENSMUSG00000073437	29.7506	38.217	11.9823	12.6084	12.1179	12.2107	9.71592	6.08808	11.2508	4.04769	20.9352	8.66263	1.26827	0.00918651	0.0926798	D330041H03Rik
ENSMUSG00000025735	18.4659	38.217	1.99704	0	21.4394	1.87857	0.971592	2.02936	8.18237	0	16.0239	2.61238	2.6233	0.00924014	0.0930184	Rhbdl1
ENSMUSG00000075576	20.5176	28.1599	17.9734	15.7605	9.32147	9.39286	12.6307	7.10276	6.13677	7.08346	18.3466	8.46931	1.10814	0.0092651	0.0930546	Gm12359
ENSMUSG00000107352	37.9576	32.1827	34.9482	16.8112	29.8287	9.39286	9.71592	27.3964	20.4559	9.1073	30.3457	15.2137	1.00175	0.00926856	0.0930546	Gm43660
ENSMUSG00000042564	98.4846	96.5482	33.9497	23.1154	45.6752	38.5107	22.3466	28.411	38.8662	12.1431	59.5546	28.0555	1.08508	0.0093325	0.0933904	Fam227a
ENSMUSG00000110945	45.1388	39.2227	7.98817	4.2028	15.8465	10.3321	10.6875	7.10276	1.0228	5.05961	22.4798	6.84096	1.711	0.00937766	0.0935899	Gm9856
ENSMUSG00000089875	60.527	52.297	20.9689	12.6084	37.2859	17.8464	13.6023	16.2349	13.2963	26.31	36.7374	17.458	1.07429	0.00949064	0.0943447	Etohd2
ENSMUSG00000086330	62.5788	46.2627	5.99113	3.1521	12.1179	6.575	10.6875	12.1762	2.04559	1.01192	26.0205	6.49924	1.9989	0.00950049	0.0943447	1700007J10Rik
ENSMUSG00000109036	5.12941	18.1028	0	0	6.52503	0.939286	0.971592	0	0	0	5.95145	0.382176	3.87532	0.009612	0.0951603	2210406H18Rik
ENSMUSG00000106158	9.23293	6.03426	2.99556	0	0.932147	0	0	1.01468	0	0	3.83898	0.202936	3.8168	0.00968048	0.0952788	Gm43216
ENSMUSG00000040829	20.5176	10.0571	16.9749	16.8112	9.32147	8.45357	5.82955	8.11744	6.13677	4.04769	14.7364	6.51701	1.17049	0.00972644	0.0956803	Zmynd15
ENSMUSG00000105340	13.3365	15.0857	16.9749	9.45629	34.4894	5.63571	4.85796	4.05872	13.2963	9.1073	17.8685	7.39121	1.28398	0.00977083	0.0959642	Gm42878
ENSMUSG00000097876	18.4659	30.1713	2.99556	8.4056	19.5751	12.2107	4.85796	1.01468	2.04559	2.02384	15.9227	4.43056	1.83332	0.00979895	0.0960935	Gm16892
ENSMUSG00000113047	261.6	341.942	92.8625	73.549	96.0111	94.8679	65.0967	85.2331	75.6869	50.5961	173.193	74.2961	1.22068	0.00987603	0.0966392	Gm47469
ENSMUSG00000085875	49.2423	52.297	21.9675	11.5577	34.4894	15.9679	10.6875	21.3083	22.5015	8.09538	33.9108	15.7121	1.11198	0.00993277	0.0969835	Gm12905
ENSMUSG00000070471	23.5953	18.1028	6.98965	10.507	11.1858	2.81786	6.80115	9.13212	5.11398	4.04769	14.0761	5.58256	1.33656	0.0100128	0.0973103	Erich6
ENSMUSG00000097325	19.4917	13.0742	4.99261	4.2028	1.86429	2.81786	0	2.02936	3.06839	2.02384	8.72514	1.98789	2.13281	0.0100809	0.0976035	Gm16897
ENSMUSG00000105852	8.20705	11.0628	4.99261	0	4.66073	0.939286	0	2.02936	1.0228	0	5.78464	0.798288	2.86448	0.0101512	0.0979229	Gm42890
ENSMUSG00000112640	31.8023	11.0628	12.9808	8.4056	32.6251	11.2714	8.74433	8.11744	5.11398	7.08346	19.3753	8.06613	1.26383	0.0102383	0.098404	Gm32687
ENSMUSG00000117333	14.3623	25.1428	11.9823	10.507	17.7108	9.39286	5.82955	9.13212	8.18237	3.03577	15.941	7.11453	1.16396	0.010321	0.0988549	Gm16386
ENSMUSG00000105272	63.6046	112.64	34.9482	15.7605	23.3037	27.2393	22.3466	16.2349	28.6383	16.1908	50.0513	22.13	1.17628	0.0103347	0.098884	Gm43071
ENSMUSG00000024184	2.05176	6.03426	5.99113	1.0507	3.72859	0	0.971592	0	0	1.01192	3.77129	0.396703	3.21915	0.0103829	0.0989889	Pdia2
ENSMUSG00000110159	13.3365	34.1942	0.998521	1.0507	0.932147	2.81786	0	1.01468	2.04559	1.01192	10.1024	1.37801	2.86939	0.0103831	0.0989889	Gm45501
ENSMUSG00000102861	16.4141	25.1428	10.9837	12.6084	18.6429	12.2107	3.88637	6.08808	10.228	5.05961	16.7584	7.49455	1.15918	0.0104332	0.0993135	Gm37637
ENSMUSG00000109584	8.20705	8.04569	1.99704	0	0.932147	0	0	0	1.0228	0	3.83639	0.204559	3.81604	0.010738	0.101255	Gm7997
ENSMUSG00000074141	2.05176	6.03426	6.98965	1.0507	2.79644	0	0	1.01468	1.0228	0	3.78456	0.407495	3.22291	0.0110258	0.103152	Il4i1
ENSMUSG00000020992	7.18117	5.02855	0	5.2535	4.66073	0	0	0	0	2.02384	4.42479	0.404769	3.44521	0.0110303	0.103152	4930512B01Rik
ENSMUSG00000101588	27.6988	19.1085	4.99261	0	0.932147	3.75714	1.94318	0	0	0	10.5464	1.14007	3.18554	0.0110498	0.10317	Gm28265
ENSMUSG00000085623	4.10353	6.03426	0.998521	0	6.52503	0	0	1.01468	0	0	3.53227	0.202936	3.7032	0.0111833	0.104111	-
ENSMUSG00000097275	38.9835	27.1542	0.998521	1.0507	8.38932	7.51429	1.94318	3.04404	1.0228	0	15.3152	2.70486	2.49067	0.0111954	0.104111	Gm26648
ENSMUSG00000112137	10.2588	6.03426	3.99408	3.1521	0	0	0	2.02936	0	0	4.68785	0.405872	3.52606	0.01122	0.104182	Gm16156
ENSMUSG00000110580	7.18117	18.1028	16.9749	3.1521	9.32147	3.75714	3.88637	4.05872	2.04559	5.05961	10.9465	3.76149	1.54254	0.0112997	0.104711	D830024N08Rik
ENSMUSG00000107814	14.3623	9.0514	5.99113	2.1014	13.0501	3.75714	0.971592	1.01468	4.09118	3.03577	8.91126	2.57407	1.79467	0.0113024	0.104711	Gm35876
novel.306	174.4	144.822	53.9201	42.028	36.3537	56.3571	55.3808	25.367	41.9346	40.4769	90.3048	43.9033	1.03876	0.0113747	0.10508	-
ENSMUSG00000105940	9.23293	14.08	11.9823	17.8619	8.38932	3.75714	1.94318	5.0734	10.228	3.03577	12.3093	4.80749	1.36086	0.011401	0.105156	Gm42635
ENSMUSG00000106651	17.44	20.1142	11.9823	1.0507	6.52503	5.63571	1.94318	4.05872	3.06839	2.02384	11.4224	3.34597	1.76708	0.0114414	0.105289	Gm42608
ENSMUSG00000100005	32.8282	15.0857	4.99261	2.1014	1.86429	1.87857	1.94318	5.0734	2.04559	2.02384	11.3744	2.59292	2.13414	0.0114583	0.10534	B130024G19Rik
ENSMUSG00000115222	33.8541	29.1656	18.9719	12.6084	13.0501	13.15	6.80115	10.1468	10.228	12.1431	21.53	10.4938	1.03446	0.0115348	0.105676	Gm49747
ENSMUSG00000116249	53.3458	38.217	8.98669	8.4056	9.32147	7.51429	15.5455	5.0734	6.13677	7.08346	23.6553	8.27068	1.51224	0.0115638	0.105863	Gm49484
ENSMUSG00000107756	16.4141	20.1142	3.99408	0	12.1179	0.939286	0	5.0734	3.06839	1.01192	10.5281	2.0186	2.39413	0.0116223	0.106111	Gm44164
novel.388	28.7247	21.1199	8.98669	9.45629	8.38932	12.2107	4.85796	5.0734	3.06839	1.01192	15.3354	5.24448	1.53551	0.0116725	0.106365	-
ENSMUSG00000106262	15.3882	20.1142	1.99704	0	4.66073	3.75714	0	1.01468	0	0	8.43204	0.954365	3.11897	0.011673	0.106365	Gm43375
ENSMUSG00000064871	11.2847	12.0685	2.99556	4.2028	3.72859	0	0.971592	3.04404	2.04559	2.02384	6.85603	1.61701	2.0978	0.0118154	0.107032	Snord58b
ENSMUSG00000087691	9.23293	10.0571	1.99704	3.1521	0	0	0	2.02936	0	0	4.88784	0.405872	3.5869	0.0118435	0.107077	Cd55os
ENSMUSG00000085072	10.2588	10.0571	0.998521	3.1521	2.79644	0	0	0	3.06839	0	5.4526	0.613677	3.17769	0.0118621	0.107151	Ict1os
ENSMUSG00000108394	5.12941	10.0571	2.99556	1.0507	8.38932	0	0.971592	3.04404	0	0	5.52442	0.803126	2.79739	0.0118633	0.107151	Gm45477
ENSMUSG00000084946	15.3882	35.1999	3.99408	3.1521	11.1858	4.69643	0.971592	3.04404	6.13677	5.05961	13.784	3.98169	1.79439	0.0119322	0.107512	Dlx1as
ENSMUSG00000105728	8.20705	15.0857	6.98965	2.1014	10.2536	2.81786	2.91478	1.01468	4.09118	2.02384	8.52747	2.57247	1.73143	0.0119775	0.107782	Gm42819
ENSMUSG00000111424	13.3365	8.04569	0.998521	1.0507	5.59288	0	0	0	3.06839	0	5.80485	0.613677	3.26862	0.0120081	0.107933	Gm48478
ENSMUSG00000105748	6.15529	12.0685	0.998521	3.1521	3.72859	2.81786	0	0	0	0	5.2206	0.563571	3.16159	0.012044	0.108046	Gm43088
ENSMUSG00000029544	6.15529	12.0685	8.98669	3.1521	8.38932	1.87857	3.88637	4.05872	0	0	7.75038	1.96473	1.97558	0.0121034	0.108422	Cabp1
ENSMUSG00000107802	13.3365	14.08	6.98965	1.0507	2.79644	0.939286	2.91478	1.01468	3.06839	0	7.65064	1.58743	2.26843	0.0121189	0.108508	1700126G02Rik
ENSMUSG00000107200	14.3623	15.0857	3.99408	0	9.32147	4.69643	0	0	1.0228	0	8.55271	1.14384	2.87917	0.0121459	0.108623	Gm43039
ENSMUSG00000113853	18.4659	25.1428	9.98521	3.1521	12.1179	3.75714	6.80115	7.10276	5.11398	2.02384	13.7728	4.95977	1.47499	0.0121555	0.108626	Gm47583
ENSMUSG00000084899	21.5435	31.177	12.9808	6.3042	4.66073	5.63571	1.94318	8.11744	5.11398	6.07153	15.3332	5.37637	1.51272	0.0121642	0.108628	Gm15344
ENSMUSG00000023945	14.3623	9.0514	17.9734	10.507	20.5072	4.69643	2.91478	12.1762	6.13677	5.05961	14.4803	6.19675	1.23397	0.0121724	0.108628	Slc5a7
ENSMUSG00000038390	159.012	148.845	21.9675	11.5577	28.8965	36.6321	18.4603	7.10276	17.3875	3.03577	74.0557	16.5237	2.16213	0.0122936	0.109182	Gpr162
ENSMUSG00000115543	12.3106	10.0571	2.99556	0	5.59288	1.87857	0	0	2.04559	0	6.19123	0.784833	2.97243	0.0122942	0.109182	B230362B09Rik
ENSMUSG00000087373	17.44	5.02855	4.99261	6.3042	17.7108	6.575	1.94318	4.05872	2.04559	1.01192	10.2952	3.12688	1.7131	0.0125075	0.110599	Gm15892
ENSMUSG00000118071	29.7506	18.1028	14.9778	9.45629	10.2536	11.2714	9.71592	4.05872	6.13677	3.03577	16.5082	6.84372	1.26058	0.0125195	0.1106	Gm50455
ENSMUSG00000116145	11.2847	7.03998	8.98669	2.1014	5.59288	0	2.91478	2.02936	1.0228	3.03577	7.00113	1.80054	1.96722	0.0125322	0.110659	5730521K06Rik
ENSMUSG00000103976	10.2588	12.0685	4.99261	0	4.66073	2.81786	0	1.01468	0	1.01192	6.39614	0.968892	2.70559	0.0125686	0.110875	Gm37677
ENSMUSG00000084950	40.0094	64.3655	7.98817	12.6084	13.0501	4.69643	18.4603	11.1615	9.20516	7.08346	27.6043	10.1214	1.44703	0.0126139	0.111116	Gm5577
ENSMUSG00000108957	35.9058	45.257	5.99113	13.6591	10.2536	8.45357	9.71592	2.02936	14.3191	2.02384	22.2133	7.30837	1.60144	0.0126257	0.111167	Gm45235
ENSMUSG00000086347	5.12941	3.01713	3.99408	3.1521	4.66073	0	0.971592	1.01468	0	1.01192	3.99069	0.599639	2.74519	0.0127644	0.112229	Gm11626
ENSMUSG00000097133	3.07764	12.0685	2.99556	1.0507	1.86429	1.87857	0	0	0	0	4.21135	0.375714	3.37483	0.0128955	0.112866	Gm26628
ENSMUSG00000084979	10.2588	22.1256	1.99704	1.0507	1.86429	2.81786	0	0	0	2.02384	7.4593	0.96834	2.92865	0.0129195	0.113003	Gm16267
ENSMUSG00000101823	16.4141	17.0971	0	0	4.66073	1.87857	0	1.01468	1.0228	0	7.63438	0.783209	3.27658	0.0129561	0.113217	Gm29438
ENSMUSG00000106892	4.10353	7.03998	4.99261	1.0507	5.59288	0.939286	0.971592	1.01468	0	1.01192	4.55594	0.787496	2.53015	0.0130225	0.113689	Gm42791
ENSMUSG00000053574	31.8023	35.1999	4.99261	8.4056	27.0322	10.3321	10.6875	6.08808	9.20516	7.08346	21.4865	8.67927	1.30706	0.0130557	0.113872	4930563E22Rik
ENSMUSG00000117628	11.2847	15.0857	6.98965	0	16.7786	2.81786	0	4.05872	2.04559	3.03577	10.0277	2.39159	2.07506	0.013176	0.114429	Gm50012
ENSMUSG00000109654	21.5435	12.0685	9.98521	9.45629	2.79644	6.575	1.94318	2.02936	4.09118	4.04769	11.17	3.73728	1.57009	0.0132253	0.114703	Gm3912
ENSMUSG00000086495	27.6988	42.2399	13.9793	6.3042	32.6251	5.63571	7.77274	8.11744	17.3875	13.155	24.5695	10.4137	1.24482	0.0133431	0.115455	Gm13778
ENSMUSG00000117440	8.20705	13.0742	1.99704	1.0507	6.52503	0	1.94318	2.02936	1.0228	1.01192	6.17081	1.20145	2.37081	0.0133957	0.115695	Gm50087
ENSMUSG00000109238	12.3106	10.0571	7.98817	9.45629	50.3359	5.63571	0	6.08808	9.20516	7.08346	18.0296	5.60248	1.69506	0.0134141	0.1158	Gm35060
ENSMUSG00000114094	4.10353	11.0628	0	0	3.72859	0	0	0	0	0	3.77899	0	4.37385	0.0135393	0.116447	Gm46560
novel.37	9.23293	15.0857	0	2.1014	3.72859	1.87857	0	0	1.0228	1.01192	6.02972	0.782658	2.93473	0.0136147	0.116878	-
ENSMUSG00000097767	28.7247	21.1199	5.99113	2.1014	9.32147	3.75714	0.971592	3.04404	9.20516	2.02384	13.4517	3.80036	1.82774	0.013631	0.116964	Miat
ENSMUSG00000110433	23.5953	20.1142	2.99556	2.1014	18.6429	6.575	0	3.04404	1.0228	6.07153	13.4899	3.34267	2.01059	0.0137024	0.11736	Gm45820
ENSMUSG00000112907	2905.3	3517.98	872.707	574.733	889.268	1037.91	720.921	672.733	627.997	435.127	1752	698.938	1.32571	0.013773	0.117801	Gm47015
ENSMUSG00000106734	87.1999	102.582	23.9645	24.1661	36.3537	30.0571	34.0057	33.4844	19.4331	13.155	54.8533	26.0271	1.074	0.013784	0.117841	Gm20559
ENSMUSG00000053332	279.04	378.147	124.815	73.549	158.465	115.532	82.5853	110.6	111.485	56.6676	202.803	95.374	1.08833	0.0138376	0.118081	Gas5
ENSMUSG00000022485	219.539	229.302	44.9334	35.7238	43.8109	52.6	40.8069	36.5285	24.5471	4.04769	114.662	31.706	1.85361	0.0138493	0.118101	Hoxc5
ENSMUSG00000078902	67.7082	84.4797	37.9438	21.014	29.8287	26.3	42.7501	17.2496	15.3419	18.2146	48.1949	23.9712	1.00471	0.0139506	0.118592	Gm14443
ENSMUSG00000049357	4.10353	14.08	10.9837	13.6591	21.4394	5.63571	0.971592	7.10276	3.06839	7.08346	12.8531	4.77238	1.4353	0.0139799	0.118749	Brd8dc
ENSMUSG00000105597	11.2847	13.0742	4.99261	3.1521	0.932147	3.75714	0	1.01468	1.0228	0	6.68716	1.15892	2.50654	0.0140453	0.119141	4633401B06Rik
ENSMUSG00000103238	5.12941	9.0514	0.998521	0	13.0501	1.87857	0	1.01468	0	0	5.64588	0.57865	3.26881	0.0140714	0.119308	Gm36527
ENSMUSG00000116305	287.247	239.359	52.9216	30.4703	92.2825	80.7786	46.6364	49.7193	39.889	28.3338	140.456	49.0714	1.5165	0.0142015	0.120136	Lncppara
ENSMUSG00000065592	17.44	36.2056	25.9615	12.6084	28.8965	1.87857	4.85796	25.367	0	6.07153	24.2224	7.63501	1.67072	0.0143156	0.12063	Mir145a
ENSMUSG00000050357	23.5953	22.1256	18.9719	8.4056	27.0322	4.69643	2.91478	17.2496	11.2508	8.09538	20.0261	8.84138	1.18925	0.0144779	0.121396	Carmil2
ENSMUSG00000085337	7.18117	13.0742	0	0	1.86429	0	0	1.01468	0	0	4.42394	0.202936	4.0227	0.0144841	0.121396	Gm15964
ENSMUSG00000046168	14.3623	6.03426	19.9704	16.8112	10.2536	2.81786	2.91478	6.08808	8.18237	8.09538	13.4864	5.61969	1.26929	0.014488	0.121396	Kcnrg
ENSMUSG00000086753	29.7506	45.257	9.98521	6.3042	6.52503	15.0286	4.85796	2.02936	6.13677	2.02384	19.5644	6.0153	1.6928	0.0145709	0.121816	Gm15751
ENSMUSG00000058470	112.847	96.5482	20.9689	14.7098	26.1001	39.45	28.1762	12.1762	13.2963	15.1788	54.2348	21.6555	1.32117	0.014609	0.122025	Gm8369
ENSMUSG00000104231	13.3365	31.177	2.99556	0	8.38932	4.69643	1.94318	3.04404	0	1.01192	11.1797	2.13911	2.37681	0.0146562	0.122253	Gm37592
ENSMUSG00000100931	13.3365	19.1085	0	1.0507	1.86429	2.81786	0	0	0	0	7.07199	0.563571	3.60987	0.0146851	0.12233	Gm28085
ENSMUSG00000105962	19.4917	22.1256	3.99408	7.3549	23.3037	8.45357	3.88637	5.0734	8.18237	4.04769	15.254	5.92868	1.36482	0.0147256	0.122447	Gm42432
ENSMUSG00000109429	12.3106	2.01142	7.98817	3.1521	5.59288	0	0.971592	1.01468	2.04559	3.03577	6.21103	1.41353	2.15086	0.0147627	0.122535	Gm45223
ENSMUSG00000104406	2.05176	6.03426	3.99408	0	7.45717	0.939286	0.971592	0	0	0	3.90746	0.382176	3.27392	0.0148246	0.122665	Gm38014
ENSMUSG00000103047	99.5105	77.4397	8.98669	1.0507	13.0501	11.2714	3.88637	10.1468	3.06839	0	40.0075	5.6746	2.81561	0.0148618	0.122809	Gm37310
ENSMUSG00000043385	1.02588	1.00571	3.99408	5.2535	8.38932	0	0	0	2.04559	0	3.9337	0.409118	3.28136	0.0150652	0.123827	Olfr267
ENSMUSG00000102713	2.05176	6.03426	1.99704	2.1014	4.66073	0.939286	0.971592	0	0	0	3.36904	0.382176	3.05722	0.0150871	0.123953	Gm29994
ENSMUSG00000110627	3.07764	11.0628	0	0	6.52503	0.939286	0	0	0	0	4.1331	0.187857	3.9277	0.0153765	0.125496	Gm18935
ENSMUSG00000082985	13.3365	5.02855	1.99704	1.0507	1.86429	0	0	1.01468	1.0228	1.01192	4.65541	0.60988	2.95317	0.0155371	0.126054	Gm14042
ENSMUSG00000097180	22.5694	68.3883	8.98669	8.4056	8.38932	6.575	9.71592	11.1615	5.11398	9.1073	23.3479	8.33474	1.4858	0.0156652	0.126566	2700038G22Rik
ENSMUSG00000109873	8.20705	9.0514	1.99704	0	2.79644	0	0	0	0	2.02384	4.41039	0.404769	3.44154	0.0157771	0.127197	Gm45407
ENSMUSG00000096929	22.5694	42.2399	5.99113	0	11.1858	6.575	3.88637	4.05872	4.09118	4.04769	16.3972	4.53179	1.85324	0.0157967	0.127301	A330023F24Rik
ENSMUSG00000106110	7.18117	3.01713	2.99556	1.0507	2.79644	0	0	1.01468	1.0228	0	3.4082	0.407495	3.06935	0.0158944	0.127755	Gm43571
ENSMUSG00000117262	2.05176	11.0628	8.98669	1.0507	3.72859	0.939286	0	1.01468	1.0228	2.02384	5.37611	1.00012	2.43635	0.0161525	0.129019	Gm9316
ENSMUSG00000092274	18821.8	19064.3	1713.46	1129.5	2293.08	4374.25	2799.16	1553.47	1050.41	545.426	8604.43	2064.54	2.05924	0.0161631	0.129019	Neat1
ENSMUSG00000064427	6.15529	8.04569	0	6.3042	13.9822	0.939286	0	1.01468	2.04559	3.03577	6.89747	1.40706	2.30747	0.016206	0.129139	Gm22748
ENSMUSG00000093080	8.20705	9.0514	0.998521	4.2028	7.45717	3.75714	0	1.01468	0	1.01192	5.98339	1.15675	2.34951	0.0162259	0.129149	Mir3060
ENSMUSG00000087142	20.5176	22.1256	25.9615	12.6084	56.8609	2.81786	0	13.1908	14.3191	18.2146	27.6148	9.70849	1.51639	0.0162266	0.129149	Gm12454
ENSMUSG00000084033	8.20705	5.02855	5.99113	2.1014	3.72859	0	2.91478	1.01468	1.0228	0	5.01134	0.99045	2.33796	0.0163311	0.129497	Gm7645
ENSMUSG00000024354	30.7764	32.1827	23.9645	8.4056	37.2859	7.51429	16.5171	20.2936	13.2963	6.07153	26.523	12.7386	1.0627	0.0163342	0.129497	Slc23a1
ENSMUSG00000090369	22.5694	13.0742	6.98965	4.2028	4.66073	3.75714	1.94318	6.08808	2.04559	3.03577	10.2994	3.37395	1.60835	0.0163835	0.129699	4933411K16Rik
ENSMUSG00000106750	10.2588	11.0628	2.99556	3.1521	3.72859	4.69643	0	0	0	0	6.23958	0.939286	2.69006	0.016456	0.129944	Gm43151
ENSMUSG00000065904	13.3365	10.0571	3.99408	1.0507	17.7108	4.69643	0	4.05872	0	0	9.22983	1.75103	2.39077	0.01658	0.130345	Gm26109
ENSMUSG00000118625	11.2847	10.0571	0.998521	0	0	0.939286	0	0	0	0	4.46806	0.187857	4.03584	0.0167181	0.131191	Slfn10-ps
ENSMUSG00000105818	5.12941	11.0628	0	0	3.72859	0	0	0	0	1.01192	3.98416	0.202384	3.873	0.0168305	0.131683	Gm43256
ENSMUSG00000038011	16.4141	22.1256	8.98669	9.45629	17.7108	4.69643	7.77274	11.1615	5.11398	6.07153	14.9387	6.96323	1.10599	0.0170668	0.13284	Dnah10
ENSMUSG00000082920	1.02588	6.03426	15.9763	5.2535	8.38932	0.939286	1.94318	2.02936	2.04559	3.03577	7.33586	1.99864	1.88563	0.0172352	0.133408	Gm13864
ENSMUSG00000109231	12.3106	24.1371	0	1.0507	0.932147	1.87857	0	0	2.04559	0	7.6861	0.784833	3.28465	0.0173323	0.13397	Gm45737
ENSMUSG00000092286	9.23293	9.0514	1.99704	1.0507	0	0	0	1.01468	1.0228	0	4.26641	0.407495	3.39086	0.0173697	0.134147	Dtnbos
ENSMUSG00000113361	18.4659	11.0628	3.99408	5.2535	8.38932	1.87857	1.94318	4.05872	6.13677	2.02384	9.43312	3.20822	1.56338	0.017539	0.134893	B930059L03Rik
ENSMUSG00000098274	16.4141	25.1428	18.9719	6.3042	17.7108	5.63571	4.85796	14.2055	8.18237	6.07153	16.9088	7.79062	1.12502	0.0176325	0.135443	Rpl24
ENSMUSG00000102813	94.3811	79.4512	5.99113	2.1014	9.32147	14.0893	9.71592	2.02936	7.15957	3.03577	38.2492	7.20598	2.4052	0.0177106	0.13593	Gm37795
ENSMUSG00000098041	27.6988	16.0914	9.98521	2.1014	9.32147	2.81786	0	9.13212	2.04559	5.05961	13.0396	3.81104	1.78011	0.0179365	0.137135	Gm26981
ENSMUSG00000080928	3.07764	2.01142	0.998521	2.1014	9.32147	0.939286	0.971592	0	0	0	3.50209	0.382176	3.11826	0.0179479	0.137135	Hmgb1-ps6
ENSMUSG00000104002	11.2847	16.0914	5.99113	3.1521	4.66073	0.939286	0	1.01468	7.15957	1.01192	8.23601	2.02509	2.03739	0.0180665	0.137411	Gm38336
ENSMUSG00000089281	1.02588	12.0685	0	0	8.38932	0	0	0	1.0228	0	4.29675	0.204559	3.98437	0.0181294	0.13772	Scarna6
ENSMUSG00000090264	8.20705	12.0685	4.99261	0	4.66073	0.939286	1.94318	2.02936	0	1.01192	5.98578	1.18475	2.33499	0.0181853	0.137975	Eif4ebp3
ENSMUSG00000104453	19.4917	29.1656	6.98965	5.2535	0.932147	2.81786	2.91478	4.05872	6.13677	0	12.3665	3.18563	1.95707	0.0183427	0.138771	Gm37829
ENSMUSG00000099906	887.387	1024.82	122.818	71.4476	175.244	239.518	101.046	139.011	117.622	53.6319	456.343	130.166	1.80958	0.0184418	0.13935	Gm28653
ENSMUSG00000102143	11.2847	18.1028	1.99704	1.0507	5.59288	3.75714	0.971592	1.01468	2.04559	1.01192	7.60562	1.76019	2.1025	0.0185006	0.139651	Gm38057
ENSMUSG00000113776	8.20705	10.0571	0	0	1.86429	0.939286	0	0	0	0	4.02569	0.187857	3.88641	0.0185192	0.139651	Gm19327
ENSMUSG00000064655	7.18117	13.0742	4.99261	0	0.932147	1.87857	0.971592	0	0	0	5.23603	0.570033	3.16307	0.0185622	0.139897	Gm25788
ENSMUSG00000094091	6.15529	7.03998	0.998521	2.1014	5.59288	0.939286	0.971592	0	1.0228	1.01192	4.37761	0.789119	2.46971	0.0185744	0.139897	Gm21885
ENSMUSG00000109390	24.6212	11.0628	6.98965	4.2028	15.8465	5.63571	2.91478	6.08808	5.11398	5.05961	12.5446	4.96243	1.34079	0.0186127	0.140118	Gm45718
ENSMUSG00000041954	45.1388	29.1656	1.99704	10.507	0.932147	10.3321	3.88637	3.04404	1.0228	3.03577	17.5481	4.26422	2.03164	0.0186189	0.140118	Tnfrsf18
ENSMUSG00000001657	69.7599	77.4397	18.9719	4.2028	19.5751	22.5429	11.6591	14.2055	14.3191	12.1431	37.9899	14.9739	1.34149	0.0186713	0.140434	Hoxc8
ENSMUSG00000022211	24.6212	18.1028	22.966	15.7605	9.32147	12.2107	1.94318	10.1468	11.2508	7.08346	18.1544	8.52698	1.08808	0.0187095	0.140571	Carmil3
novel.303	92.3293	167.954	47.929	23.1154	36.3537	56.3571	29.1478	39.5725	31.7067	17.2027	73.5362	34.7974	1.078	0.0187318	0.140625	-
ENSMUSG00000056055	4.10353	8.04569	7.98817	3.1521	17.7108	3.75714	1.94318	1.01468	4.09118	2.02384	8.20005	2.56601	1.68206	0.0188513	0.141351	Sag
ENSMUSG00000045349	7.18117	9.0514	5.99113	4.2028	6.52503	2.81786	0	2.02936	4.09118	1.01192	6.5903	1.99006	1.73233	0.0188896	0.14158	Sh2d5
ENSMUSG00000079645	24.6212	8.04569	1.99704	0	4.66073	1.87857	0.971592	3.04404	1.0228	0	7.86492	1.3834	2.50432	0.0189406	0.141848	Gm17193
ENSMUSG00000111067	10.2588	10.0571	0	0	0.932147	0	0	1.01468	0	0	4.24961	0.202936	3.9639	0.0190572	0.1423	Gm48714
ENSMUSG00000090873	37.9576	47.2684	8.98669	6.3042	6.52503	10.3321	6.80115	4.05872	5.11398	12.1431	21.4084	7.68981	1.47409	0.0193186	0.143577	Gm17112
ENSMUSG00000097572	21.5435	19.1085	4.99261	0	4.66073	2.81786	3.88637	3.04404	0	0	10.0611	1.94965	2.35846	0.0194282	0.143977	Gm26797
ENSMUSG00000112197	5.12941	6.03426	0	2.1014	4.66073	0.939286	0	0	1.0228	0	3.58516	0.392416	3.14435	0.0196049	0.144719	Gm15560
ENSMUSG00000105434	9.23293	6.03426	0.998521	2.1014	6.52503	0.939286	0	3.04404	0	0	4.97843	0.796665	2.64933	0.0197559	0.145162	Gm43359
ENSMUSG00000100201	23.5953	36.2056	10.9837	18.9126	13.0501	10.3321	6.80115	4.05872	11.2508	16.1908	20.5494	9.7267	1.07805	0.0197703	0.145188	Gm29093
ENSMUSG00000117743	17.44	34.1942	3.99408	2.1014	22.3715	7.51429	0	5.0734	6.13677	5.05961	16.0202	4.75681	1.75372	0.0199369	0.145948	Gm50232
ENSMUSG00000087502	124.132	88.5025	51.9231	16.8112	46.6073	16.9071	1.94318	39.5725	30.6839	17.2027	65.5952	21.2619	1.62659	0.0199446	0.145948	Gm16091
ENSMUSG00000038276	9.23293	6.03426	7.98817	0	17.7108	3.75714	1.94318	1.01468	2.04559	2.02384	8.19323	2.15689	1.92526	0.020113	0.146948	Asic3
ENSMUSG00000092981	113.873	122.697	15.9763	13.6591	45.6752	27.2393	13.6023	28.411	25.5699	7.08346	62.376	20.3812	1.61353	0.0202091	0.147418	Mir5125
ENSMUSG00000095845	8.20705	4.02284	1.99704	0	5.59288	0	0	2.02936	0	0	3.96396	0.405872	3.2901	0.0202463	0.147574	Gm5741
ENSMUSG00000086825	24.6212	28.1599	6.98965	12.6084	9.32147	3.75714	0.971592	3.04404	5.11398	16.1908	16.3401	5.8155	1.49415	0.0202885	0.147649	Gm15675
ENSMUSG00000084088	5.12941	11.0628	6.98965	5.2535	18.6429	3.75714	0.971592	0	6.13677	4.04769	9.41566	2.98264	1.66666	0.0204781	0.148679	Gm12941
ENSMUSG00000029720	46.1647	55.3141	17.9734	8.4056	15.8465	13.15	9.71592	16.2349	14.3191	13.155	28.7408	13.315	1.11037	0.0205217	0.148879	Gm20605
ENSMUSG00000065599	34.88	42.2399	10.9837	7.3549	4.66073	8.45357	4.85796	11.1615	9.20516	3.03577	20.0238	7.34279	1.44625	0.0206867	0.149666	Mir23b
ENSMUSG00000102258	12.3106	3.01713	0.998521	1.0507	0	0	0	0	0	1.01192	3.47539	0.202384	3.67124	0.0209458	0.150893	Gm38257
ENSMUSG00000108049	36.9317	48.2741	10.9837	0	6.52503	9.39286	0.971592	3.04404	1.0228	10.1192	20.5429	4.9101	2.06193	0.0210155	0.151211	Gm44168
ENSMUSG00000113342	2.05176	6.03426	6.98965	0	2.79644	0.939286	0	0	0	1.01192	3.57442	0.390242	3.14106	0.0212767	0.152309	AA414992
ENSMUSG00000097309	11.2847	11.0628	1.99704	6.3042	4.66073	0	1.94318	4.05872	3.06839	0	7.0619	1.81406	1.97067	0.0213658	0.152673	Gm17249
ENSMUSG00000116908	92.3293	117.668	6.98965	0	14.9143	16.9071	5.82955	3.04404	7.15957	4.04769	46.3803	7.3976	2.6462	0.0214384	0.152956	Gm49599
ENSMUSG00000103945	19.4917	26.1485	15.9763	17.8619	2.79644	1.87857	8.74433	12.1762	5.11398	4.04769	16.455	6.39215	1.3645	0.0214656	0.152973	Gm38228
ENSMUSG00000117599	9.23293	6.03426	1.99704	1.0507	2.79644	0	0	2.02936	1.0228	0	4.22228	0.610431	2.81365	0.021484	0.153045	Gm49971
ENSMUSG00000096992	31.8023	25.1428	6.98965	5.2535	13.0501	6.575	8.74433	7.10276	6.13677	6.07153	16.4477	6.92608	1.24648	0.0215012	0.153109	Gm26788
ENSMUSG00000031200	132.339	196.114	41.9379	22.0647	35.4216	46.9643	39.8353	28.411	21.4787	24.2861	85.5753	32.1951	1.40926	0.0215715	0.153374	Mtcp1
ENSMUSG00000110317	40.0094	54.3084	17.9734	10.507	8.38932	23.4821	6.80115	10.1468	6.13677	2.02384	26.2375	9.71814	1.42627	0.021654	0.153623	Gm45250
ENSMUSG00000097003	27.6988	44.2513	6.98965	4.2028	5.59288	4.69643	10.6875	5.0734	5.11398	5.05961	17.7471	6.12619	1.53222	0.0216973	0.153795	D930007P13Rik
ENSMUSG00000066027	14.3623	2.01142	5.99113	9.45629	4.66073	1.87857	3.88637	1.01468	1.0228	3.03577	7.29638	2.16764	1.742	0.0218389	0.15427	Pramel51
ENSMUSG00000089239	4.10353	5.02855	4.99261	0	2.79644	0	0	0	1.0228	1.01192	3.38422	0.406944	3.06164	0.021894	0.154483	Gm22200
ENSMUSG00000079564	21.5435	16.0914	17.9734	6.3042	10.2536	10.3321	5.82955	7.10276	6.13677	4.04769	14.4332	6.68978	1.10414	0.0219409	0.154755	Gm11149
ENSMUSG00000102324	11.2847	14.08	0.998521	2.1014	3.72859	1.87857	0.971592	1.01468	3.06839	0	6.43863	1.38665	2.21366	0.022039	0.155131	Gm19721
ENSMUSG00000097032	27.6988	6.03426	3.99408	0	6.52503	0	0	4.05872	2.04559	2.02384	8.85043	1.62563	2.45741	0.0220416	0.155131	4930539J05Rik
ENSMUSG00000113497	4.10353	12.0685	3.99408	0	13.0501	3.75714	0	1.01468	0	1.01192	6.64324	1.15675	2.50797	0.0222898	0.156442	Gm18030
ENSMUSG00000114410	7.18117	5.02855	1.99704	1.0507	6.52503	1.87857	0.971592	0	0	1.01192	4.3565	0.772417	2.47515	0.022334	0.156634	Gm2048
ENSMUSG00000108076	10.2588	6.03426	6.98965	0	1.86429	0.939286	0	2.02936	0	1.01192	5.0294	0.796113	2.66176	0.0224566	0.157137	9530086O07Rik
ENSMUSG00000113140	6.15529	18.1028	2.99556	1.0507	5.59288	1.87857	0	4.05872	0	1.01192	6.77944	1.38984	2.28852	0.0228099	0.158651	Gm48624
ENSMUSG00000100548	26.6729	24.1371	4.99261	5.2535	10.2536	2.81786	0.971592	1.01468	14.3191	2.02384	14.2619	4.22942	1.75995	0.0228438	0.158827	Gm29585
ENSMUSG00000109799	26.6729	18.1028	0	2.1014	6.52503	1.87857	0	3.04404	5.11398	1.01192	10.6804	2.2097	2.27855	0.0230683	0.160016	Gm45515
ENSMUSG00000092470	9.23293	0	5.99113	1.0507	7.45717	1.87857	0	0	1.0228	0	4.74639	0.580273	3.01418	0.0231405	0.160063	Gm20518
ENSMUSG00000020264	8.20705	7.03998	0	2.1014	3.72859	0.939286	0.971592	1.01468	0	0	4.2154	0.585112	2.83312	0.0231523	0.160072	Slc36a2
ENSMUSG00000084834	52.32	47.2684	0.998521	3.1521	10.2536	11.2714	2.91478	0	1.0228	1.01192	22.7985	3.24418	2.80437	0.0232058	0.160299	4930565N06Rik
ENSMUSG00000076439	7.18117	8.04569	9.98521	8.4056	3.72859	0.939286	1.94318	0	7.15957	0	7.46925	2.00841	1.9018	0.0233119	0.16092	Mog
ENSMUSG00000102856	6.15529	12.0685	1.99704	1.0507	10.2536	2.81786	0	0	3.06839	0	6.30503	1.17725	2.41773	0.02332	0.16092	Gm37084
ENSMUSG00000104061	9.23293	6.03426	4.99261	0	5.59288	0	0	0	1.0228	3.03577	5.17054	0.811712	2.69163	0.0233879	0.161078	Gm37953
ENSMUSG00000118487	12.3106	18.1028	16.9749	11.5577	30.7608	1.87857	0	6.08808	9.20516	16.1908	17.9414	6.67251	1.4377	0.0234173	0.16118	Gm50464
ENSMUSG00000097559	22.5694	27.1542	4.99261	4.2028	3.72859	10.3321	1.94318	0	0	0	12.5295	2.45507	2.33127	0.0234545	0.161319	D430018E03Rik
ENSMUSG00000082057	2.05176	15.0857	3.99408	0	6.52503	1.87857	0	1.01468	1.0228	1.01192	5.53131	0.985594	2.48788	0.0237044	0.162616	Gm15789
ENSMUSG00000113104	10.2588	9.0514	2.99556	2.1014	5.59288	0	4.85796	0	1.0228	0	6.00001	1.17615	2.34275	0.0237793	0.163009	Gm47806
ENSMUSG00000116518	13.3365	23.1313	3.99408	6.3042	8.38932	2.81786	5.82955	3.04404	7.15957	1.01192	11.0311	3.97259	1.47425	0.024094	0.164618	Gm49494
ENSMUSG00000027744	6.15529	3.01713	1.99704	1.0507	6.52503	0	0.971592	1.01468	0	1.01192	3.74904	0.599639	2.6583	0.0241272	0.164777	B930018H19Rik
ENSMUSG00000097705	2.05176	3.01713	3.99408	5.2535	5.59288	0	0	0	3.06839	0	3.98187	0.613677	2.72996	0.024256	0.16536	Gm26740
ENSMUSG00000021032	4.10353	9.0514	2.99556	2.1014	12.1179	0	0	1.01468	3.06839	3.03577	6.07396	1.42377	2.11869	0.024449	0.166126	Ngb
ENSMUSG00000106427	20.5176	13.0742	6.98965	0	4.66073	0.939286	0	3.04404	5.11398	0	9.04845	1.81946	2.32397	0.0245129	0.166392	Gm42820
ENSMUSG00000091534	8.20705	15.0857	0	8.4056	3.72859	2.81786	0.971592	0	1.0228	3.03577	7.08538	1.5696	2.16523	0.0245712	0.166551	Gm17195
ENSMUSG00000086779	15.3882	14.08	0.998521	0	5.59288	2.81786	1.94318	0	1.0228	1.01192	7.21191	1.35915	2.39477	0.0246685	0.166843	Gm13562
ENSMUSG00000097885	45.1388	45.257	5.99113	24.1661	29.8287	7.51429	14.5739	14.2055	22.5015	14.1669	30.0763	14.5924	1.04605	0.0248005	0.167507	5031434O11Rik
ENSMUSG00000021874	18.4659	21.1199	10.9837	10.507	34.4894	2.81786	0.971592	15.2202	9.20516	11.1311	19.1132	7.86919	1.29089	0.0248711	0.167703	4933413J09Rik
ENSMUSG00000103046	32.8282	35.1999	16.9749	6.3042	31.693	14.0893	0.971592	16.2349	14.3191	4.04769	24.6	9.93252	1.31064	0.0249199	0.167849	Gm37309
ENSMUSG00000054493	12.3106	10.0571	12.9808	5.2535	11.1858	0.939286	4.85796	7.10276	4.09118	5.05961	10.3575	4.41016	1.2425	0.0249941	0.168105	Gm9947
ENSMUSG00000065445	10.2588	9.0514	11.9823	5.2535	4.66073	4.69643	0	3.04404	5.11398	0	8.24134	2.57089	1.6781	0.0251321	0.168832	Mir143
ENSMUSG00000112229	9.23293	8.04569	0	1.0507	3.72859	0	0	1.01468	1.0228	1.01192	4.41158	0.60988	2.87649	0.0252497	0.169272	Gm48086
ENSMUSG00000107086	24.6212	25.1428	5.99113	8.4056	11.1858	8.45357	0	9.13212	7.15957	3.03577	15.0693	5.55621	1.43937	0.0254088	0.16998	Gm43808
ENSMUSG00000101356	30.7764	37.2113	4.99261	0	3.72859	6.575	0.971592	0	4.09118	5.05961	15.3418	3.33948	2.19624	0.0254706	0.170199	Gm28876
ENSMUSG00000108681	11.2847	12.0685	0.998521	1.0507	8.38932	4.69643	0.971592	0	0	0	6.75835	1.1336	2.54627	0.0256405	0.171026	Gm17825
ENSMUSG00000111567	46.1647	31.177	6.98965	8.4056	28.8965	17.8464	7.77274	11.1615	10.228	7.08346	24.3267	10.8184	1.16707	0.0256895	0.171291	Olfr1251
ENSMUSG00000086767	3.07764	11.0628	2.99556	1.0507	6.52503	0.939286	0	0	2.04559	2.02384	4.94235	1.00174	2.31593	0.0258139	0.171627	Gm13070
ENSMUSG00000113679	2.05176	3.01713	2.99556	6.3042	3.72859	1.87857	0	0	0	1.01192	3.61945	0.578099	2.61568	0.0259892	0.172422	Gm10432
ENSMUSG00000119110	22.5694	23.1313	7.98817	6.3042	4.66073	12.2107	0.971592	3.04404	2.04559	3.03577	12.9308	4.26154	1.58869	0.0260702	0.172897	mmu-mir-12181
ENSMUSG00000081593	10.2588	16.0914	6.98965	2.1014	6.52503	3.75714	0	6.08808	0	0	8.39325	1.96904	2.0885	0.0261328	0.172905	Gm11841
ENSMUSG00000103585	4.10353	8.04569	2.99556	0	1.86429	0.939286	0	0	1.0228	0	3.40181	0.392416	3.06744	0.0261973	0.172925	Pcdhgb4
ENSMUSG00000103763	11.2847	2.01142	0	0	4.66073	0	0	0	0	1.01192	3.59137	0.202384	3.72293	0.0261999	0.172925	Gm37860
ENSMUSG00000035004	19.4917	14.08	2.99556	0	13.0501	5.63571	0	3.04404	0	0	9.92346	1.73595	2.50365	0.0262236	0.172925	Igsf6
ENSMUSG00000077637	3.07764	5.02855	2.99556	7.3549	1.86429	0.939286	0	1.01468	2.04559	0	4.06419	0.799911	2.3476	0.0264115	0.173731	Gm22771
ENSMUSG00000067577	2.05176	12.0685	0	1.0507	3.72859	0.939286	0	0	0	1.01192	3.77992	0.390242	3.22067	0.0265056	0.174165	A430093F15Rik
ENSMUSG00000113472	17.44	28.1599	4.99261	3.1521	7.45717	5.63571	0.971592	2.02936	9.20516	1.01192	12.2404	3.77075	1.69914	0.0265926	0.174586	Gm47602
ENSMUSG00000102570	23.5953	28.1599	7.98817	1.0507	4.66073	0	0	8.11744	5.11398	0	13.091	2.64628	2.31579	0.0265983	0.174586	Gm37968
ENSMUSG00000029607	19.4917	12.0685	4.99261	10.507	13.0501	1.87857	3.88637	5.0734	9.20516	6.07153	12.022	5.22301	1.21122	0.0266167	0.174586	Ankrd61
ENSMUSG00000117013	3.07764	5.02855	10.9837	5.2535	9.32147	2.81786	2.91478	3.04404	2.04559	0	6.73298	2.16445	1.63597	0.0266289	0.1746	Gm30531
ENSMUSG00000097099	30.7764	26.1485	8.98669	5.2535	33.5573	7.51429	3.88637	10.1468	15.3419	9.1073	20.9445	9.19934	1.19344	0.0266378	0.1746	Gm9917
ENSMUSG00000065489	15.3882	9.0514	4.99261	1.0507	4.66073	5.63571	0	1.01468	0	0	7.02873	1.33008	2.37487	0.0267598	0.175001	Mir365-2
ENSMUSG00000104415	10.2588	8.04569	5.99113	5.2535	2.79644	2.81786	1.94318	1.01468	4.09118	0	6.46911	1.97338	1.70559	0.0269247	0.175674	Gm37069
ENSMUSG00000028111	20.5176	10.0571	13.9793	15.7605	13.9822	1.87857	4.85796	6.08808	8.18237	14.1669	14.8593	7.03478	1.0862	0.0271913	0.176779	Ctsk
ENSMUSG00000103207	9.23293	8.04569	0.998521	2.1014	4.66073	0	0	1.01468	1.0228	3.03577	5.00785	1.01465	2.32235	0.0272116	0.176779	Etnk2
ENSMUSG00000090628	6.15529	8.04569	0.998521	1.0507	12.1179	0	0	0	2.04559	3.03577	5.67362	1.01627	2.50408	0.0274456	0.177779	Gm17083
ENSMUSG00000107954	14.3623	27.1542	12.9808	7.3549	14.9143	3.75714	7.77274	6.08808	12.2735	7.08346	15.3533	7.39499	1.06066	0.0275818	0.178267	Gm43942
ENSMUSG00000060727	7.18117	28.1599	3.99408	4.2028	5.59288	0.939286	0	0	5.11398	6.07153	9.82617	2.42496	2.02815	0.0277768	0.17899	Gm12571
ENSMUSG00000029075	23.5953	19.1085	10.9837	7.3549	14.9143	2.81786	5.82955	6.08808	9.20516	12.1431	15.1913	7.21674	1.08123	0.0283074	0.181001	Tnfrsf4
ENSMUSG00000035032	7.18117	5.02855	6.98965	6.3042	2.79644	0.939286	0.971592	3.04404	2.04559	2.02384	5.66	1.80487	1.65472	0.0283908	0.181062	Nek11
ENSMUSG00000116927	21.5435	17.0971	10.9837	0	8.38932	4.69643	6.80115	0	1.0228	3.03577	11.6027	3.11123	1.89045	0.0283993	0.181062	Gm30881
ENSMUSG00000097680	11.2847	9.0514	2.99556	2.1014	3.72859	4.69643	0	0	1.0228	0	5.83233	1.14384	2.32115	0.0284048	0.181062	Gm26642
novel.370	2.05176	3.01713	6.98965	1.0507	4.66073	0.939286	0.971592	0	1.0228	0	3.55399	0.586735	2.59093	0.0286461	0.1821	-
ENSMUSG00000085465	23.5953	18.1028	4.99261	2.1014	4.66073	4.69643	1.94318	5.0734	2.04559	4.04769	10.6906	3.56126	1.5832	0.0287903	0.182615	Gm15347
ENSMUSG00000087595	22.5694	30.1713	7.98817	11.5577	4.66073	6.575	0	5.0734	11.2508	5.05961	15.3895	5.59175	1.4618	0.0288604	0.182897	1810012K08Rik
ENSMUSG00000110499	5.12941	13.0742	0.998521	3.1521	3.72859	0.939286	0	2.02936	2.04559	1.01192	5.21657	1.20523	2.12414	0.0288967	0.183003	Gm45873
ENSMUSG00000087439	17.44	25.1428	9.98521	5.2535	30.7608	3.75714	4.85796	9.13212	2.04559	16.1908	17.7165	7.19671	1.30667	0.029008	0.183304	Gm15788
ENSMUSG00000000948	38.9835	35.1999	10.9837	4.2028	8.38932	13.15	5.82955	6.08808	9.20516	5.05961	19.5518	7.86648	1.30947	0.029367	0.184782	Gm38393
ENSMUSG00000094035	7.18117	2.01142	0.998521	8.4056	0.932147	0	0.971592	1.01468	1.0228	0	3.90577	0.601814	2.70091	0.0294319	0.184939	Ldlrad2
ENSMUSG00000116594	81.0446	70.3998	6.98965	4.2028	13.0501	14.0893	13.6023	8.11744	21.4787	3.03577	35.1374	12.0647	1.54129	0.029634	0.185719	Gm49601
ENSMUSG00000108321	6.15529	11.0628	0	0	0.932147	0.939286	0	0	0	0	3.63005	0.187857	3.73692	0.0297121	0.185849	AW551984
ENSMUSG00000102516	4.10353	11.0628	0	1.0507	1.86429	0.939286	0	0	1.0228	0	3.61627	0.392416	3.15461	0.0297644	0.185957	Gm2147
ENSMUSG00000084241	3.07764	1.00571	3.99408	7.3549	4.66073	0	0	0	3.06839	0	4.01861	0.613677	2.73851	0.0298193	0.186049	Gm13416
ENSMUSG00000045275	54.3717	35.1999	14.9778	9.45629	24.2358	11.2714	22.3466	10.1468	15.3419	9.1073	27.6483	13.6428	1.01802	0.0298616	0.186188	Lca5l
ENSMUSG00000108214	4.10353	5.02855	0	3.1521	8.38932	0	0	1.01468	2.04559	0	4.1347	0.612054	2.78584	0.029963	0.186625	Gm43982
ENSMUSG00000102225	10.2588	11.0628	0	0	0.932147	0	0.971592	1.01468	0	0	4.45076	0.397254	3.45341	0.0299992	0.186732	Gm37983
ENSMUSG00000108954	11.2847	11.0628	0	2.1014	3.72859	0.939286	0.971592	0	0	3.03577	5.6355	0.989329	2.50769	0.0300316	0.186808	Gm44901
ENSMUSG00000101122	26.6729	27.1542	10.9837	5.2535	19.5751	1.87857	5.82955	12.1762	3.06839	14.1669	17.9279	7.42392	1.27809	0.0301123	0.187248	Gm17971
ENSMUSG00000099708	32.8282	27.1542	12.9808	4.2028	24.2358	2.81786	10.6875	4.05872	19.4331	3.03577	20.2804	8.0066	1.34544	0.0303633	0.188429	Gm29361
novel.391	116.95	72.4112	12.9808	2.1014	20.5072	24.4214	9.71592	12.1762	7.15957	3.03577	44.9902	11.3018	1.99083	0.030395	0.1885	-
ENSMUSG00000097576	13.3365	27.1542	2.99556	4.2028	12.1179	6.575	7.77274	2.02936	1.0228	3.03577	11.9614	4.08713	1.54103	0.0304376	0.188638	D930030I03Rik
ENSMUSG00000058715	6.15529	6.03426	10.9837	2.1014	5.59288	0.939286	0.971592	3.04404	3.06839	2.02384	6.17351	2.00943	1.63326	0.0305586	0.188978	Fcer1g
ENSMUSG00000086399	18.4659	12.0685	2.99556	3.1521	1.86429	3.75714	0.971592	1.01468	4.09118	0	7.70927	1.96692	1.96323	0.0307782	0.189772	Gm16144
ENSMUSG00000040808	14.3623	9.0514	3.99408	2.1014	6.52503	3.75714	1.94318	0	4.09118	1.01192	7.20685	2.16069	1.73174	0.0307843	0.189772	S100g
ENSMUSG00000105742	12.3106	23.1313	2.99556	2.1014	10.2536	8.45357	0.971592	3.04404	0	1.01192	10.1585	2.69623	1.9006	0.0307965	0.189784	Gm42748
ENSMUSG00000098269	6.15529	3.01713	3.99408	4.2028	1.86429	0.939286	0	2.02936	0	1.01192	3.84672	0.796113	2.27178	0.0308436	0.189948	Mir8094
ENSMUSG00000107742	24.6212	18.1028	5.99113	2.1014	5.59288	7.51429	2.91478	3.04404	4.09118	0	11.2819	3.51286	1.67464	0.0309459	0.190199	9530085L11Rik
ENSMUSG00000092229	12.3106	12.0685	5.99113	0	2.79644	2.81786	1.94318	0	2.04559	1.01192	6.63333	1.56371	2.07471	0.0312236	0.190718	Gm5977
ENSMUSG00000085178	13.3365	11.0628	0.998521	0	3.72859	0.939286	0	2.02936	0	2.02384	5.82528	0.998498	2.54907	0.0312257	0.190718	Kdm6bos
ENSMUSG00000108389	7.18117	7.03998	1.99704	0	1.86429	0	0	0	2.04559	0	3.6165	0.409118	3.15471	0.0313049	0.191075	Gm37048
ENSMUSG00000112654	11.2847	8.04569	3.99408	6.3042	6.52503	1.87857	1.94318	4.05872	3.06839	3.03577	7.23074	2.79693	1.37535	0.0313337	0.191188	4930455C13Rik
ENSMUSG00000107161	13.3365	12.0685	2.99556	0	0.932147	1.87857	1.94318	0	1.0228	0	5.86654	0.96891	2.58106	0.031558	0.19176	Gm43850
ENSMUSG00000102912	7.18117	5.02855	0.998521	4.2028	11.1858	0	0	2.02936	4.09118	0	5.71936	1.22411	2.24847	0.0315652	0.19176	Gm20731
ENSMUSG00000014747	5.12941	14.08	3.99408	2.1014	0.932147	1.87857	0.971592	1.01468	0	2.02384	5.2474	1.17774	2.14567	0.031756	0.192435	Ankrd53
ENSMUSG00000086916	3.07764	12.0685	1.99704	0	4.66073	0	0	2.02936	0	1.01192	4.36079	0.608256	2.86293	0.0317966	0.192519	Gm15903
ENSMUSG00000109282	13.3365	7.03998	3.99408	0	4.66073	1.87857	0.971592	0	0	3.03577	5.80625	1.17719	2.29517	0.0318113	0.192519	Gm45188
ENSMUSG00000086741	9.23293	8.04569	0.998521	0	5.59288	0.939286	0	1.01468	2.04559	0	4.774	0.799911	2.58607	0.0318865	0.192832	Gm15816
ENSMUSG00000086929	2.05176	4.02284	4.99261	14.7098	13.0501	0	0.971592	2.02936	6.13677	2.02384	7.76541	2.23231	1.81453	0.031915	0.192891	Gm11788
ENSMUSG00000112621	5.12941	8.04569	0.998521	10.507	5.59288	0.939286	0.971592	3.04404	1.0228	3.03577	6.0547	1.8027	1.75297	0.0320589	0.193386	Gm5173
ENSMUSG00000028115	6.15529	5.02855	3.99408	1.0507	1.86429	0.939286	0	0	0	2.02384	3.61858	0.592626	2.60569	0.0321126	0.193491	Bnipl
ENSMUSG00000078144	11.2847	15.0857	0.998521	2.1014	0	0	2.91478	0	1.0228	0	5.89406	0.787515	2.89719	0.0321181	0.193491	Capns2
ENSMUSG00000038156	24.6212	21.1199	12.9808	8.4056	33.5573	7.51429	1.94318	14.2055	11.2508	13.155	20.1369	9.61375	1.07492	0.0322919	0.194145	Spon1
ENSMUSG00000087001	13.3365	8.04569	0	0	4.66073	0.939286	0	0	2.04559	0	5.20858	0.596975	3.12817	0.0324048	0.19446	Gm15475
ENSMUSG00000108573	10.2588	26.1485	0.998521	3.1521	5.59288	7.51429	0	1.01468	0	0	9.23016	1.70579	2.41493	0.0325148	0.194805	Gm44986
ENSMUSG00000092867	10.2588	6.03426	0	1.0507	4.66073	0	0	0	1.0228	2.02384	4.4009	0.609328	2.87265	0.0325269	0.194815	Mir3058
ENSMUSG00000044024	12.3106	16.0914	12.9808	4.2028	5.59288	1.87857	7.77274	6.08808	1.0228	3.03577	10.2357	3.95959	1.36869	0.032793	0.19565	Rell2
ENSMUSG00000112254	6.15529	9.0514	3.99408	1.0507	0	0	0.971592	1.01468	1.0228	0	4.05029	0.601814	2.75823	0.0329241	0.196184	Gm47690
ENSMUSG00000106463	30.7764	21.1199	16.9749	5.2535	14.9143	7.51429	3.88637	17.2496	6.13677	6.07153	17.8078	8.1717	1.12667	0.0330399	0.196496	Mir1291
ENSMUSG00000101599	74.8893	92.5254	16.9749	5.2535	28.8965	15.9679	6.80115	22.323	16.3647	1.01192	43.7079	12.4937	1.80675	0.0331091	0.196713	Gm20342
ENSMUSG00000106475	1.02588	11.0628	1.99704	3.1521	8.38932	0	0	0	4.09118	0	5.12543	0.818237	2.67315	0.0335576	0.198779	Gm43011
ENSMUSG00000026715	9.23293	3.01713	2.99556	4.2028	1.86429	0.939286	0	1.01468	1.0228	2.02384	4.26254	1.00012	2.09422	0.0337762	0.199516	Serpinc1
ENSMUSG00000106751	7.18117	9.0514	1.99704	0	9.32147	3.75714	0	0	0	0	5.51021	0.751429	2.84055	0.0338819	0.199705	Gm42467
ENSMUSG00000112327	4.10353	19.1085	3.99408	11.5577	8.38932	2.81786	3.88637	1.01468	4.09118	6.07153	9.43063	3.57632	1.39966	0.033907	0.199726	Gm36827
ENSMUSG00000005089	3.07764	7.03998	1.99704	7.3549	3.72859	0.939286	2.91478	1.01468	1.0228	0	4.63963	1.17831	1.96566	0.0339874	0.200009	Slc1a2
ENSMUSG00000097414	19.4917	7.03998	1.99704	4.2028	5.59288	2.81786	2.91478	2.02936	2.04559	3.03577	7.66489	2.56867	1.57251	0.0342745	0.201379	B130046B21Rik
ENSMUSG00000110706	9.23293	18.1028	1.99704	4.2028	3.72859	1.87857	0.971592	3.04404	3.06839	3.03577	7.45283	2.39967	1.63922	0.0345737	0.202687	Gm45709
ENSMUSG00000097057	16.4141	23.1313	12.9808	8.4056	14.9143	1.87857	3.88637	12.1762	11.2508	7.08346	15.1692	7.25506	1.07456	0.0347088	0.203158	Gm17638
ENSMUSG00000103593	122.08	124.708	24.963	3.1521	29.8287	23.4821	11.6591	13.1908	30.6839	16.1908	60.9464	19.0413	1.67837	0.0350038	0.204498	Gm37352
ENSMUSG00000084998	10.2588	16.0914	3.99408	10.507	10.2536	6.575	3.88637	6.08808	4.09118	0	10.221	4.12813	1.30233	0.035457	0.206236	Gm16279
ENSMUSG00000117557	5.12941	9.0514	1.99704	0	6.52503	0	0	0	3.06839	0	4.54057	0.613677	2.91466	0.0356289	0.20685	Gm50070
ENSMUSG00000111312	9.23293	6.03426	1.99704	2.1014	1.86429	0.939286	2.91478	0	0	0	4.24599	0.770813	2.43445	0.0356527	0.20692	Gm47205
ENSMUSG00000078772	4.10353	5.02855	0.998521	0	11.1858	0	1.94318	0	1.0228	0	4.26327	0.593196	2.85043	0.0360928	0.208853	Gm12353
ENSMUSG00000115210	11.2847	8.04569	0	0	0	0	0	0	0	0	3.86608	0	4.40454	0.0364182	0.210375	Gm49308
ENSMUSG00000109206	14.3623	11.0628	0	2.1014	6.52503	0.939286	0	4.05872	2.04559	0	6.81032	1.40872	2.2823	0.0366138	0.210848	Gm45137
ENSMUSG00000107143	7.18117	13.0742	4.99261	7.3549	19.5751	4.69643	2.91478	5.0734	3.06839	7.08346	10.4356	4.56729	1.20002	0.0368909	0.211851	Gm6598
ENSMUSG00000044165	3.07764	4.02284	4.99261	1.0507	9.32147	0	0	1.01468	1.0228	3.03577	4.49305	1.01465	2.17472	0.0371469	0.21286	Bcl2l15
ENSMUSG00000101799	3.07764	9.0514	0.998521	3.1521	1.86429	0	1.94318	0	1.0228	0	3.62879	0.593196	2.60835	0.0374307	0.213826	9330175M20Rik
ENSMUSG00000020600	12.3106	22.1256	3.99408	0	2.79644	3.75714	0.971592	3.04404	0	2.02384	8.24535	1.95932	2.06661	0.0375238	0.214105	Slc7a15
ENSMUSG00000105200	13.3365	27.1542	0	1.0507	0.932147	0	2.91478	0	1.0228	3.03577	8.4947	1.39467	2.60794	0.0376167	0.214433	Mir378a
ENSMUSG00000084686	2.05176	5.02855	5.99113	2.1014	1.86429	0.939286	0	0	2.04559	0	3.40743	0.596975	2.51673	0.0377081	0.214677	Gm22027
ENSMUSG00000118134	11.2847	16.0914	7.98817	0	3.72859	2.81786	1.94318	3.04404	3.06839	1.01192	7.81856	2.37708	1.71723	0.0378531	0.215205	4930549G23Rik
ENSMUSG00000103427	5.12941	11.0628	1.99704	0	3.72859	1.87857	0	1.01468	1.0228	0	4.38357	0.783209	2.47638	0.0381152	0.216072	Gm37534
ENSMUSG00000088552	4.10353	5.02855	6.98965	1.0507	0	1.87857	0	0	0	0	3.43449	0.375714	3.07902	0.0383981	0.216946	Mir1957a
ENSMUSG00000091507	10.2588	5.02855	1.99704	3.1521	0	0	0	1.01468	0	2.02384	4.0873	0.607705	2.76282	0.0385317	0.217285	Gm17194
ENSMUSG00000084797	18.4659	15.0857	5.99113	1.0507	6.52503	0	6.80115	4.05872	2.04559	0	9.42368	2.58109	1.86881	0.0386493	0.217702	Gm14321
ENSMUSG00000107171	14.3623	6.03426	1.99704	0	1.86429	0	0	0	0	3.03577	4.85159	0.607153	3.01174	0.038771	0.218177	Gm42572
ENSMUSG00000050150	4.10353	3.01713	5.99113	4.2028	2.79644	0.939286	0	2.02936	0	2.02384	4.0222	0.998498	2.01521	0.0389258	0.218469	Slc9b1
ENSMUSG00000109709	3.07764	9.0514	5.99113	0	1.86429	0	0	2.02936	1.0228	0	3.99689	0.610431	2.73367	0.038934	0.218469	Gm45290
ENSMUSG00000023935	25.647	19.1085	0.998521	1.0507	0.932147	2.81786	2.91478	1.01468	2.04559	3.03577	9.54738	2.36573	2.00825	0.0390048	0.21854	Spats1
ENSMUSG00000040327	22.5694	22.1256	40.9394	18.9126	113.722	7.51429	7.77274	23.3376	17.3875	42.5007	43.6538	19.7026	1.15311	0.0392105	0.219331	Cul9
ENSMUSG00000080783	7.18117	7.03998	1.99704	2.1014	2.79644	1.87857	1.94318	1.01468	0	0	4.22321	0.967287	2.10312	0.0392687	0.21959	Gm8250
ENSMUSG00000072774	31.8023	30.1713	7.98817	4.2028	3.72859	5.63571	9.71592	6.08808	2.04559	6.07153	15.5786	5.91137	1.39382	0.0392994	0.219632	Zfp951
ENSMUSG00000085444	4.10353	3.01713	3.99408	2.1014	2.79644	1.87857	0	1.01468	0	0	3.20252	0.57865	2.44097	0.0393472	0.219632	Gm13936
ENSMUSG00000109829	15.3882	26.1485	3.99408	0	0.932147	4.69643	0.971592	0	1.0228	3.03577	9.29259	1.94532	2.24683	0.0394178	0.219761	Gm45605
ENSMUSG00000083670	4.10353	9.0514	5.99113	9.45629	16.7786	2.81786	2.91478	4.05872	7.15957	2.02384	9.0762	3.79495	1.26929	0.0395274	0.220041	Gm6829
ENSMUSG00000118029	80.0188	103.588	13.9793	16.8112	18.6429	20.6643	16.5171	21.3083	36.8206	13.155	46.6081	21.6931	1.10346	0.0397168	0.220764	AC132288.1
ENSMUSG00000106933	20.5176	9.0514	0.998521	3.1521	1.86429	1.87857	0	0	5.11398	0	7.11679	1.39851	2.34954	0.0399734	0.221592	Gm43621
ENSMUSG00000093587	47.1905	51.2912	14.9778	7.3549	10.2536	20.6643	14.5739	10.1468	5.11398	7.08346	26.2136	11.5165	1.18122	0.0400274	0.221825	Gm20554
ENSMUSG00000074355	12.3106	9.0514	10.9837	7.3549	9.32147	2.81786	4.85796	5.0734	4.09118	7.08346	9.80441	4.78477	1.04007	0.0408376	0.225037	Gm10676
ENSMUSG00000051735	10.2588	4.02284	9.98521	12.6084	24.2358	0	0.971592	8.11744	1.0228	10.1192	12.2222	4.04621	1.60608	0.0411549	0.22598	Rinl
ENSMUSG00000104030	7.18117	11.0628	0.998521	0	1.86429	1.87857	0	0	1.0228	0	4.22136	0.580273	2.84312	0.0414708	0.227446	5330406M23Rik
ENSMUSG00000105382	12.3106	11.0628	5.99113	0	0.932147	0	1.94318	1.01468	3.06839	0	6.05933	1.20525	2.33655	0.0416812	0.228127	Gm43339
ENSMUSG00000086889	16.4141	23.1313	12.9808	6.3042	4.66073	5.63571	7.77274	5.0734	6.13677	5.05961	12.6982	5.93565	1.09374	0.041762	0.2283	Phf2os1
ENSMUSG00000038045	11.2847	11.0628	3.99408	5.2535	2.79644	3.75714	0	5.0734	1.0228	1.01192	6.87831	2.17305	1.65691	0.0418309	0.228542	Sult6b1
ENSMUSG00000104737	8.20705	11.0628	0	0	1.86429	0	0	2.02936	0	0	4.22683	0.405872	3.37973	0.0418919	0.228807	Gm42937
ENSMUSG00000064919	6.15529	14.08	0.998521	0	9.32147	2.81786	0.971592	2.02936	0	1.01192	6.11105	1.36615	2.15495	0.0419098	0.228838	Gm22572
ENSMUSG00000109644	20.5176	4.02284	6.98965	1.0507	5.59288	0	4.85796	3.04404	2.04559	1.01192	7.63474	2.1919	1.8026	0.0419476	0.228909	0610005C13Rik
ENSMUSG00000110598	20.5176	33.1885	15.9763	0	23.3037	15.0286	4.85796	6.08808	3.06839	0	18.5972	5.8086	1.67359	0.0419718	0.228974	Gm45854
ENSMUSG00000098024	16.4141	23.1313	11.9823	2.1014	2.79644	6.575	0	6.08808	3.06839	3.03577	11.2851	3.75345	1.5856	0.0422227	0.229802	Gm27003
ENSMUSG00000091997	3.07764	3.01713	2.99556	0	10.2536	0	0	2.02936	0	1.01192	3.86879	0.608256	2.69685	0.0423839	0.230409	Gm6611
ENSMUSG00000020831	20.5176	22.1256	8.98669	4.2028	21.4394	5.63571	2.91478	14.2055	8.18237	4.04769	15.4544	6.99721	1.15008	0.0424843	0.230595	0610010K14Rik
ENSMUSG00000109232	2.05176	3.01713	4.99261	7.3549	26.1001	0.939286	4.85796	2.02936	4.09118	2.02384	8.7033	2.78833	1.65291	0.0426722	0.231126	Gm44577
ENSMUSG00000113918	32.8282	28.1599	3.99408	0	5.59288	11.2714	2.91478	1.01468	0	1.01192	14.115	3.24256	2.10972	0.0426906	0.231128	Gm6566
ENSMUSG00000048603	9.23293	12.0685	18.9719	8.4056	23.3037	14.0893	4.85796	4.05872	7.15957	5.05961	14.3965	7.04503	1.02913	0.0428256	0.231618	Gm9828
ENSMUSG00000113326	6.15529	13.0742	3.99408	4.2028	4.66073	3.75714	0.971592	3.04404	3.06839	0	6.41743	2.16823	1.56087	0.043314	0.233133	Gm47586
ENSMUSG00000097494	15.3882	10.0571	5.99113	9.45629	9.32147	3.75714	2.91478	4.05872	8.18237	5.05961	10.0428	4.79452	1.07106	0.0434848	0.233555	4933406C10Rik
ENSMUSG00000107504	17.44	10.0571	6.98965	1.0507	2.79644	1.87857	3.88637	3.04404	0	3.03577	7.66678	2.36895	1.68995	0.043492	0.233555	Gm35549
ENSMUSG00000046959	19.4917	16.0914	3.99408	1.0507	5.59288	5.63571	0.971592	1.01468	5.11398	2.02384	9.24416	2.95196	1.64251	0.043513	0.233555	Slc26a1
ENSMUSG00000084781	15.3882	8.04569	0	0	0	0.939286	0	0	0	1.01192	4.68678	0.390242	3.52756	0.0438506	0.234261	D930015M05Rik
ENSMUSG00000062284	6.15529	2.01142	7.98817	9.45629	10.2536	0.939286	0.971592	2.02936	3.06839	6.07153	7.17296	2.61603	1.46775	0.0438649	0.23427	Gm6030
ENSMUSG00000117429	3.07764	17.0971	0	0	1.86429	0	0	2.02936	0	0	4.4078	0.405872	3.44087	0.043901	0.234396	A430019L02Rik
ENSMUSG00000085612	5.12941	15.0857	0	0	3.72859	0.939286	0	2.02936	0	0	4.78873	0.593729	3.01141	0.0442213	0.235468	Gm15868
ENSMUSG00000041062	12.3106	5.02855	6.98965	7.3549	26.1001	3.75714	0	4.05872	4.09118	10.1192	11.5568	4.40525	1.40155	0.04486	0.2376	Mslnl
ENSMUSG00000032591	2.05176	10.0571	1.99704	7.3549	12.1179	1.87857	5.82955	1.01468	0	1.01192	6.71574	1.94695	1.77824	0.0448876	0.237654	Mst1
ENSMUSG00000061702	6.15529	15.0857	15.9763	3.1521	8.38932	4.69643	0	6.08808	6.13677	1.01192	9.75174	3.58664	1.44783	0.0448958	0.237654	Tmem91
ENSMUSG00000103076	5.12941	6.03426	1.99704	1.0507	6.52503	0.939286	1.94318	0	2.04559	0	4.14729	0.985612	2.07352	0.0449754	0.237829	Gm37902
ENSMUSG00000086486	9.23293	10.0571	0	0	0	0	0.971592	0	0	0	3.85801	0.194318	3.82434	0.0450408	0.237955	Ift88os
ENSMUSG00000110887	2.05176	0	8.98669	6.3042	4.66073	1.87857	0.971592	1.01468	0	1.01192	4.40068	0.975353	2.16108	0.0452116	0.238373	Cbx3-ps8
ENSMUSG00000110830	8.20705	12.0685	0.998521	1.0507	0.932147	2.81786	0	0	1.0228	0	4.65139	0.768131	2.57352	0.0453735	0.238684	Gm46218
ENSMUSG00000105356	8.20705	16.0914	5.99113	1.0507	16.7786	0	4.85796	5.0734	3.06839	4.04769	9.62378	3.40949	1.50802	0.04619	0.240996	Gm42603
ENSMUSG00000107468	19.4917	19.1085	0	1.0507	1.86429	3.75714	0.971592	3.04404	0	1.01192	8.30305	1.75694	2.23215	0.0463305	0.241525	5730507A11Rik
ENSMUSG00000079697	20.5176	19.1085	3.99408	5.2535	6.52503	8.45357	1.94318	5.0734	4.09118	3.03577	11.0797	4.51942	1.28731	0.0465063	0.242238	Gm5751
ENSMUSG00000081378	8.20705	15.0857	1.99704	1.0507	3.72859	1.87857	2.91478	1.01468	1.0228	2.02384	6.01381	1.77093	1.75835	0.0465264	0.242274	Rps13-ps4
ENSMUSG00000074039	19.4917	14.08	0.998521	5.2535	5.59288	1.87857	4.85796	1.01468	3.06839	5.05961	9.08332	3.17584	1.51472	0.0466709	0.242686	4930520O04Rik
novel.297	11.2847	7.03998	1.99704	0	0	1.87857	0	0	0	0	4.06434	0.375714	3.32184	0.0468311	0.243382	-
ENSMUSG00000041878	2.05176	10.0571	3.99408	4.2028	4.66073	3.75714	0.971592	0	0	2.02384	4.9933	1.35052	1.86624	0.0470863	0.244255	8430432A02Rik
ENSMUSG00000114934	14.3623	10.0571	0	0	0.932147	0.939286	0	2.02936	0	0	5.07032	0.593729	3.09175	0.0473732	0.245101	Gm48342
ENSMUSG00000097170	23.5953	14.08	0	0	2.79644	3.75714	0.971592	2.02936	0	0	8.09433	1.35162	2.56952	0.047615	0.245872	Gm16982
ENSMUSG00000119765	1.02588	13.0742	0.998521	0	8.38932	1.87857	0	0	1.0228	1.01192	4.69759	0.782658	2.58112	0.0477825	0.246599	AC160118.2
ENSMUSG00000038060	12.3106	13.0742	1.99704	6.3042	7.45717	3.75714	6.80115	1.01468	2.04559	2.02384	8.22865	3.12848	1.38532	0.0478977	0.246919	Dlec1
ENSMUSG00000111971	5.12941	6.03426	0.998521	2.1014	9.32147	2.81786	0	0	1.0228	2.02384	4.71701	1.1729	2.00315	0.0480322	0.247017	Gm48678
ENSMUSG00000065728	10.2588	8.04569	1.99704	0	5.59288	0	0	2.02936	0	3.03577	5.17888	1.01303	2.36954	0.0480612	0.247017	Gm26175
ENSMUSG00000079694	2.05176	10.0571	6.98965	0	0.932147	0.939286	0	2.02936	0	0	4.00613	0.593729	2.75337	0.0481165	0.247017	Gm14862
ENSMUSG00000114050	9.23293	5.02855	0	0	4.66073	1.87857	0	0	0	0	3.78444	0.375714	3.22171	0.0483882	0.247935	Gm47666
ENSMUSG00000092212	12.3106	8.04569	2.99556	4.2028	8.38932	5.63571	0.971592	3.04404	3.06839	0	7.18879	2.54395	1.49097	0.04861	0.248676	Slc22a13b
ENSMUSG00000022518	7.18117	2.01142	36.9453	25.2168	84.8253	1.87857	3.88637	10.1468	20.4559	19.2265	31.236	11.1188	1.49578	0.0487034	0.248995	4930562C15Rik
ENSMUSG00000111656	7.18117	8.04569	1.99704	3.1521	0	1.87857	0	1.01468	1.0228	0	4.0752	0.783209	2.3649	0.0487705	0.24927	Gm47232
ENSMUSG00000087356	2.05176	3.01713	3.99408	4.2028	6.52503	0	0	3.04404	1.0228	1.01192	3.95816	1.01575	1.98886	0.0488697	0.249467	Gm13856
ENSMUSG00000113898	17.44	22.1256	1.99704	3.1521	2.79644	6.575	0	0	2.04559	4.04769	9.50224	2.53366	1.89832	0.0488829	0.249467	Gm19144
ENSMUSG00000107478	7.18117	6.03426	0.998521	0	4.66073	0	0	1.01468	2.04559	0	3.77494	0.612054	2.65045	0.0488898	0.249467	Gm45234
ENSMUSG00000030606	11.2847	1.00571	0.998521	6.3042	4.66073	0	0	3.04404	0	2.02384	4.85077	1.01358	2.27219	0.0490933	0.250024	Hapln3
novel.240	141.572	179.017	47.929	29.4196	35.4216	63.8714	32.0625	40.5872	39.889	16.1908	86.6717	38.5202	1.169	0.0492408	0.250431	-
ENSMUSG00000112847	42.0611	45.257	6.98965	4.2028	6.52503	7.51429	0	17.2496	6.13677	5.05961	21.0071	7.19205	1.54762	0.0493888	0.250771	Gm47573
ENSMUSG00000085088	8.20705	16.0914	1.99704	0	7.45717	3.75714	0	3.04404	0	0	6.75053	1.36024	2.30206	0.0498454	0.252398	4931413K12Rik
ENSMUSG00000020847	4.10353	22.1256	15.9763	21.014	8.38932	7.51429	4.85796	9.13212	7.15957	7.08346	14.3218	7.14948	1.0008	0.0498716	0.252421	Rph3al
